# Supplementary material for: (2E)-3-[4-(Dimethyl­amino)­phen­yl]-1-(2,5-dimethyl-3-thien­yl)prop-2-en-1-one
Source: Acta Crystallogr Sect E Struct Rep Online. 2010 Aug 25;66(Pt 9):o2404. doi: 10.1107/S1600536810033751 (PMC3008074; doi:10.1107/S1600536810033751)
Supplement: Supplementary file 2 [file e-66-o2404-Isup2.hkl]

#
# h,k,l, Fc-squared, Fo-squared, sigma(Fo-squared) and status flag
#
data_I
_shelx_title ' NEWT in P1'
_shelx_refln_list_code          4
_shelx_F_calc_maximum      117.56
_exptl_crystal_F_000       608.00
_reflns_d_resolution_high  0.8331
 
loop_
 _symmetry_equiv_pos_as_xyz
 'x, y, z'
 '-x, -y, -z'
 
_cell_length_a     7.7665
_cell_length_b    12.8624
_cell_length_c    16.0318
_cell_angle_alpha  79.917
_cell_angle_beta   80.029
_cell_angle_gamma  79.300
 
_shelx_F_squared_multiplier     1.000
 
loop_
 _refln_index_h
 _refln_index_k
 _refln_index_l
 _refln_F_squared_calc
 _refln_F_squared_meas
 _refln_F_squared_sigma
 _refln_observed_status
   1   0   0     1300.69     1294.19     30.93 o
   2   0   0    10040.85    10538.18    151.31 o
   3   0   0      559.21      572.66      6.95 o
   4   0   0      236.80      242.21      3.91 o
   5   0   0      186.55      177.57      3.97 o
   6   0   0      297.87      288.66      5.76 o
   7   0   0        3.48        3.56      2.15 o
   8   0   0        0.04       -3.38      2.25 o
   9   0   0        9.57       12.78      3.33 o
  -8   1   0        3.46        7.05      2.80 o
  -7   1   0        0.32       -0.37      2.12 o
  -6   1   0       19.79       17.88      1.99 o
  -5   1   0      316.81      346.02      6.25 o
  -4   1   0      214.18      236.74      4.49 o
  -3   1   0       54.28       50.96      2.15 o
  -2   1   0       70.78       61.38      1.48 o
   0   1   0        0.36        0.10      0.23 o
   1   1   0       93.18      138.86      1.91 o
   2   1   0      198.80      183.33      2.88 o
   3   1   0      230.55      213.94      3.83 o
   4   1   0       31.52       27.68      2.01 o
   5   1   0        7.25        5.32      1.17 o
   6   1   0       47.71       54.48      2.22 o
   7   1   0       23.77       21.20      2.81 o
   8   1   0        8.18        4.91      2.55 o
   9   1   0        0.31       -2.62      3.29 o
  -8   2   0        3.93        3.80      2.92 o
  -7   2   0       46.56       39.18      3.69 o
  -6   2   0        0.17       -0.78      1.73 o
  -5   2   0        4.58        1.43      1.55 o
  -4   2   0     1817.94     1897.65     24.22 o
  -3   2   0     1077.23     1080.19     12.35 o
  -2   2   0      682.17      677.04      8.00 o
  -1   2   0      494.91      486.13      6.21 o
   1   2   0     1210.44     1326.63     16.08 o
   3   2   0      247.10      286.27      3.90 o
   4   2   0     2435.19     2586.46     35.02 o
   5   2   0      189.45      196.79      5.45 o
   6   2   0       27.51       31.38      2.39 o
   7   2   0        9.44        8.37      2.03 o
   8   2   0       18.62       17.99      3.09 o
   9   2   0        0.82       -1.94      2.63 o
  -8   3   0        7.37        8.11      3.28 o
  -7   3   0       26.97       25.23      3.51 o
  -6   3   0        1.33       -0.11      2.11 o
  -5   3   0        5.20        7.30      1.72 o
  -4   3   0       48.78       60.64      2.48 o
  -3   3   0     1833.56     1986.21     21.79 o
  -2   3   0      703.73      760.42      9.81 o
  -1   3   0      166.95      153.98      3.40 o
   0   3   0       99.51       92.61      2.91 o
   1   3   0      717.75      745.75     10.61 o
   2   3   0      569.10      564.83      7.22 o
   3   3   0      114.12      147.77      2.72 o
   4   3   0       12.74       12.51      1.57 o
   5   3   0       95.68       88.30      3.51 o
   6   3   0        4.06        1.25      1.69 o
   7   3   0        0.29       -0.53      2.11 o
   8   3   0       10.06       11.26      2.78 o
   9   3   0        0.75       -0.09      2.81 o
  -8   4   0       10.86        9.62      3.39 o
  -7   4   0       88.18       90.39      5.64 o
  -6   4   0       25.35       20.40      3.18 o
  -5   4   0      104.65       95.34      3.30 o
  -4   4   0        1.08        1.55      1.34 o
  -3   4   0        3.62        7.73      1.20 o
  -2   4   0     4483.86     5032.08     60.48 o
  -1   4   0     2000.42     2192.71     29.95 o
   0   4   0      795.86      818.95     12.32 o
   1   4   0      592.97      555.16      9.81 o
   2   4   0     5037.17     5451.26     64.44 o
   3   4   0      309.29      390.26      5.90 o
   4   4   0    13820.30    13590.13    148.97 o
   5   4   0       24.99       30.51      2.50 o
   6   4   0      278.39      286.88      6.90 o
   7   4   0       20.74       21.49      3.13 o
   8   4   0        2.39        0.09      2.93 o
   9   4   0        0.06        1.61      2.91 o
  -8   5   0        0.41        0.15      3.22 o
  -7   5   0        7.51        8.51      3.16 o
  -6   5   0       59.93       71.53      4.59 o
  -5   5   0       53.00       45.57      3.00 o
  -4   5   0      147.94      149.14      4.98 o
  -3   5   0       38.88       36.83      2.12 o
  -2   5   0       31.53       45.51      2.41 o
  -1   5   0     3067.09     3268.97     44.18 o
   0   5   0      904.28      935.56     14.33 o
   1   5   0      220.02      233.23      5.07 o
   2   5   0      148.92      139.46      3.63 o
   3   5   0      258.08      324.96      5.96 o
   4   5   0      248.63      243.18      5.87 o
   5   5   0        5.13        7.26      1.04 o
   6   5   0       69.29       80.41      5.72 o
   7   5   0       23.85       24.57      3.43 o
   8   5   0        0.18       -0.74      2.83 o
   9   5   0        0.39       -4.11      3.52 o
  -7   6   0        0.07       -1.05      2.94 o
  -6   6   0       38.53       34.43      3.73 o
  -5   6   0      174.35      171.12      6.64 o
  -4   6   0       42.00       34.08      2.78 o
  -3   6   0      198.63      186.51      4.38 o
  -2   6   0        5.65        1.05      1.56 o
  -1   6   0       13.81       16.59      2.27 o
   0   6   0     3191.66     3461.88     52.65 o
   1   6   0      766.74      768.73     15.93 o
   2   6   0      478.90      493.90      8.62 o
   3   6   0      382.82      357.93      7.20 o
   4   6   0     1121.58     1205.50     18.62 o
   5   6   0       42.51       53.60      2.82 o
   6   6   0     1309.90     1211.50     25.00 o
   7   6   0        5.28        7.22      2.89 o
   8   6   0       16.44       14.42      3.55 o
  -7   7   0       34.36       31.39      4.53 o
  -6   7   0        0.36       -1.17      3.35 o
  -5   7   0        8.53        9.01      2.40 o
  -4   7   0      160.66      164.94      5.47 o
  -3   7   0       81.43       74.97      3.36 o
  -2   7   0      470.24      444.91      8.94 o
  -1   7   0       50.07       39.18      3.70 o
   0   7   0        0.49        0.33      1.79 o
   1   7   0     1187.44     1166.48     20.32 o
   2   7   0      318.94      289.81      7.49 o
   3   7   0       33.72       48.09      3.23 o
   4   7   0       22.29       16.56      3.15 o
   5   7   0       33.25       37.73      3.85 o
   6   7   0       71.28       69.98      6.65 o
   7   7   0        1.27        3.34      2.99 o
   8   7   0       24.24       32.19      6.39 o
  -6   8   0        0.01       -3.16      3.05 o
  -5   8   0        1.88       -0.98      2.53 o
  -4   8   0       29.11       19.66      2.41 o
  -3   8   0       55.63       52.57      3.49 o
  -2   8   0        1.29       -1.16      1.83 o
  -1   8   0      115.50      115.01      5.15 o
   0   8   0       23.76       23.96      4.68 o
   1   8   0        0.21        2.07      2.12 o
   2   8   0      726.70      792.44     13.24 o
   3   8   0       52.36       60.56      3.86 o
   4   8   0      106.39      102.32      4.98 o
   5   8   0       71.15       61.18      5.47 o
   6   8   0      137.81      129.09      5.83 o
   7   8   0        8.50        6.35      4.38 o
   8   8   0      102.35       95.57      6.85 o
  -6   9   0       19.91       11.93      3.94 o
  -5   9   0      125.59      115.45      7.05 o
  -4   9   0        1.19        3.75      2.04 o
  -3   9   0        1.32        3.03      1.87 o
  -2   9   0      263.55      261.42      6.55 o
  -1   9   0      147.39      125.08      5.46 o
   0   9   0      235.47      221.58      7.21 o
   1   9   0       56.00       57.11      4.20 o
   2   9   0        0.68        0.76      1.94 o
   3   9   0      192.17      190.68      6.14 o
   4   9   0       64.76       61.18      5.21 o
   5   9   0        0.02        1.97      3.17 o
   6   9   0        0.08        2.23      3.52 o
   7   9   0        2.72        1.57      3.85 o
   8   9   0       17.27       19.94      6.19 o
  -5  10   0        0.00        2.86      3.37 o
  -4  10   0        0.19        2.94      2.32 o
  -3  10   0        1.03       -2.38      2.95 o
  -2  10   0        0.03       -1.16      1.91 o
  -1  10   0        7.95        5.88      2.61 o
   0  10   0       10.21       14.61      3.61 o
   1  10   0        1.33        1.70      2.68 o
   2  10   0        0.98       -0.14      1.89 o
   3  10   0        1.12        2.52      2.28 o
   4  10   0       97.15      102.64      7.22 o
   5  10   0        0.00       -3.72      2.55 o
   6  10   0       11.69        3.71      4.00 o
   7  10   0        5.88       -6.23      4.86 o
  -5  11   0        7.50        5.37      4.35 o
  -4  11   0       49.86       41.37      4.27 o
  -3  11   0      199.53      200.62      6.82 o
  -2  11   0        1.55        7.53      2.38 o
  -1  11   0        5.79        9.23      2.92 o
   0  11   0      260.11      260.19      7.85 o
   1  11   0      103.95       79.50      8.16 o
   2  11   0       59.61       59.83      9.32 o
   3  11   0       30.57       38.41      6.39 o
   4  11   0        0.30       -2.06      3.93 o
   5  11   0       17.50       25.38      4.54 o
   6  11   0        5.49        8.46      5.53 o
   7  11   0        0.83        1.04      5.42 o
  -4  12   0        1.99        6.13      4.36 o
  -3  12   0        0.47        2.12      2.88 o
  -2  12   0        0.05       -1.66      2.45 o
  -1  12   0        0.04       -0.18      2.59 o
   0  12   0        5.28        8.39      3.14 o
   1  12   0       24.97       29.86      4.47 o
   2  12   0        5.52        1.93      6.61 o
   3  12   0        4.72        9.82      5.36 o
   4  12   0        0.34        4.47      3.66 o
   5  12   0        0.40        1.37      4.57 o
   6  12   0       10.80       13.01      5.75 o
  -3  13   0        5.15        4.00      3.46 o
  -2  13   0       45.29       33.19      4.02 o
  -1  13   0      107.21      120.61      6.74 o
   0  13   0        0.44        2.24      3.53 o
   1  13   0       10.96       11.41      4.39 o
   2  13   0       93.06       86.57     16.14 o
   3  13   0       24.15       16.30      4.51 o
   4  13   0       10.28        8.09      4.22 o
   5  13   0        5.41        3.23      9.74 o
  -2  14   0        5.90        7.59      3.82 o
  -1  14   0        2.64       -3.62      3.85 o
   0  14   0        0.61        1.21      4.12 o
   1  14   0        2.38        0.90      4.84 o
   2  14   0        0.44       -0.96      4.10 o
   3  14   0        9.29        5.47      5.91 o
   4  14   0        2.27       -0.70      8.35 o
   0  15   0       15.01       13.89      5.01 o
   1  15   0       19.96       16.32      5.66 o
   2  15   0        0.99        6.34      7.65 o
  -2 -15   1        0.37       -1.58      5.10 o
  -1 -15   1        0.92        8.38      4.64 o
  -4 -14   1        0.25       -1.77      5.47 o
  -3 -14   1       16.90       19.34      6.83 o
  -2 -14   1       39.19       47.18      7.97 o
  -1 -14   1        5.09        1.63      5.10 o
   0 -14   1       26.42       20.31      6.39 o
   1 -14   1        0.06        3.42      3.65 o
   2 -14   1        0.48        6.23      3.73 o
  -5 -13   1       45.77       34.58     11.97 o
  -4 -13   1        2.46        1.21      5.07 o
  -3 -13   1       11.05       -1.95      6.54 o
  -2 -13   1        0.55        3.16      4.58 o
  -1 -13   1        6.18        9.04      6.19 o
   0 -13   1        0.68       -4.07      3.89 o
   1 -13   1        0.80        3.89      4.57 o
   2 -13   1        0.00       -1.20      3.17 o
   3 -13   1        1.36       -4.53      3.30 o
  -6 -12   1        4.90        9.56      5.88 o
  -5 -12   1        9.10        1.54      7.03 o
  -4 -12   1        3.21        4.74      4.85 o
  -3 -12   1       96.26      105.26     10.03 o
  -2 -12   1        0.35        2.02      4.23 o
  -1 -12   1      111.91      115.43     10.09 o
   0 -12   1      185.03      193.09     12.91 o
   1 -12   1       14.75       11.23      3.37 o
   2 -12   1       68.49       68.66      5.37 o
   3 -12   1        2.20        4.65      2.98 o
   4 -12   1        0.10       -3.35      3.66 o
  -7 -11   1        1.23       -1.62      5.23 o
  -6 -11   1       17.37       15.32      5.55 o
  -5 -11   1      100.41       95.84      9.36 o
  -4 -11   1        1.01       -1.72      9.18 o
  -3 -11   1      181.57      166.91     11.64 o
  -2 -11   1        1.62        5.08      4.30 o
  -1 -11   1        0.27        3.07      2.06 o
   0 -11   1       13.05       16.12      2.82 o
   1 -11   1       26.22       19.21      3.33 o
   2 -11   1        0.27        0.03      2.29 o
   3 -11   1        0.15       -0.59      2.38 o
   4 -11   1        0.76       -0.88      2.70 o
   5 -11   1        0.10        3.31      4.78 o
  -7 -10   1       42.05       47.10      7.82 o
  -6 -10   1        4.05        0.28      3.90 o
  -5 -10   1       31.80       31.76      5.18 o
  -4 -10   1       11.18       13.06      4.46 o
  -3 -10   1       19.50       24.77      4.89 o
  -2 -10   1       19.34       23.46      3.46 o
  -1 -10   1      359.95      375.14      8.64 o
   0 -10   1        4.70        3.33      2.27 o
   1 -10   1      367.96      393.55     18.04 o
   2 -10   1      381.67      316.82      8.21 o
   3 -10   1       28.07       31.55      3.48 o
   4 -10   1       71.40       71.48      4.33 o
   5 -10   1        1.73        2.92      3.51 o
  -8  -9   1        0.44        6.38      5.79 o
  -7  -9   1       72.05       69.12      6.63 o
  -6  -9   1        7.84        7.16      2.79 o
  -5  -9   1        0.66       -2.72      3.15 o
  -4  -9   1       43.09       39.06      3.58 o
  -3  -9   1      400.64      398.43      9.28 o
  -2  -9   1       50.69       45.58      3.95 o
  -1  -9   1      641.68      696.36     15.64 o
   0  -9   1        2.29        2.69      1.87 o
   1  -9   1        8.26        2.68      2.15 o
   2  -9   1       68.36       60.49      4.02 o
   3  -9   1       50.62       50.80      5.80 o
   4  -9   1        0.92       -0.41      1.92 o
   5  -9   1        0.01        0.23      3.55 o
   6  -9   1        4.11        2.00      3.37 o
  -8  -8   1       94.36       86.69      6.63 o
  -7  -8   1       27.61       24.16      4.08 o
  -6  -8   1       69.70       71.18      4.24 o
  -5  -8   1      215.49      217.95      9.53 o
  -4  -8   1       28.48       31.34      3.41 o
  -3  -8   1      106.99      106.33      5.14 o
  -2  -8   1        0.44       -0.53      1.35 o
  -1  -8   1       53.17       49.51      4.31 o
   0  -8   1      243.14      281.29      6.49 o
   1  -8   1      405.81      399.88     11.61 o
   2  -8   1       44.18       45.64      3.44 o
   3  -8   1      470.90      431.55      9.42 o
   4  -8   1      329.52      295.49      8.30 o
   5  -8   1       25.96       28.05      3.58 o
   6  -8   1       26.76       24.49      6.25 o
  -8  -7   1        2.24        1.59      3.52 o
  -7  -7   1        0.88       -2.65      2.95 o
  -6  -7   1        0.78        2.08      2.15 o
  -5  -7   1      509.07      485.96     11.33 o
  -4  -7   1        1.26        2.90      2.15 o
  -3  -7   1        1.11       -2.50      3.08 o
  -2  -7   1        9.53       15.96      1.87 o
  -1  -7   1      660.48      698.05     15.47 o
   0  -7   1      488.94      527.51     10.35 o
   1  -7   1     1094.91     1268.72     21.59 o
   2  -7   1      130.56      133.87      4.62 o
   3  -7   1        0.74       -0.28      1.75 o
   4  -7   1       89.76       82.48      3.61 o
   5  -7   1       62.64       56.13      3.72 o
   6  -7   1        2.99        2.95      2.81 o
   7  -7   1        0.75       -4.26      2.84 o
  -8  -6   1       22.85       24.86      5.42 o
  -7  -6   1        3.33        3.16      3.00 o
  -6  -6   1      579.83      550.31     10.69 o
  -5  -6   1      104.27       80.69      3.90 o
  -4  -6   1      199.10      206.16      5.47 o
  -3  -6   1      635.00      588.46     12.84 o
  -2  -6   1      139.34      126.63      3.85 o
  -1  -6   1      171.03      168.36     10.20 o
   0  -6   1       75.41       90.75      4.85 o
   1  -6   1      363.36      417.39     10.04 o
   2  -6   1      883.81     1022.67     16.06 o
   3  -6   1      137.99      148.06      4.68 o
   4  -6   1       26.94       30.55      2.81 o
   5  -6   1      217.66      220.26      7.94 o
   6  -6   1      130.00      116.17      5.96 o
   7  -6   1       10.69        9.40      3.61 o
  -8  -5   1        3.22        4.36      3.21 o
  -7  -5   1       49.52       52.55      5.38 o
  -6  -5   1       49.91       59.34      9.00 o
  -5  -5   1        3.37        5.32      1.55 o
  -4  -5   1        8.83       12.97      2.34 o
  -3  -5   1     3302.22     3372.63     44.95 o
  -2  -5   1       11.11        3.56      1.47 o
  -1  -5   1       16.29       20.82      1.46 o
   0  -5   1      164.99      148.72      4.45 o
   1  -5   1      433.08      589.08     11.02 o
   2  -5   1      675.23      800.40     11.70 o
   3  -5   1      382.75      492.96      8.24 o
   4  -5   1      331.51      322.49      6.74 o
   5  -5   1       29.05       26.75      2.37 o
   6  -5   1       52.45       48.52      3.94 o
   7  -5   1       38.12       29.70      4.04 o
   8  -5   1        2.09        3.95      4.50 o
  -9  -4   1        8.87        6.60      3.32 o
  -8  -4   1        3.92        6.60      3.44 o
  -7  -4   1       32.53       36.29      3.74 o
  -6  -4   1       75.43       80.45      4.10 o
  -5  -4   1       24.07       20.33      1.86 o
  -4  -4   1     2259.11     2130.90     29.66 o
  -3  -4   1      239.76      214.84      4.79 o
  -2  -4   1      186.27      176.92      3.42 o
  -1  -4   1      592.21      530.40      7.57 o
   0  -4   1      130.47      127.49      3.47 o
   1  -4   1      111.26      110.83      2.93 o
   2  -4   1      155.83      204.75      4.51 o
   3  -4   1      584.00      652.12      9.77 o
   4  -4   1      623.15      693.30     10.67 o
   5  -4   1       29.04       29.72      2.58 o
   6  -4   1        4.49        3.22      2.48 o
   7  -4   1       45.97       56.13      6.75 o
   8  -4   1       22.44       20.23      3.88 o
  -9  -3   1        7.45        4.02      3.10 o
  -8  -3   1        0.03       -3.27      2.31 o
  -7  -3   1        3.00       -0.04      2.71 o
  -6  -3   1        9.65       10.16      2.13 o
  -5  -3   1      348.36      375.34      6.58 o
  -4  -3   1      259.88      253.45     12.26 o
  -3  -3   1        8.72        5.69      1.06 o
  -2  -3   1      107.69      115.21      3.13 o
   0  -3   1       72.66       65.04      1.86 o
   1  -3   1       67.64       61.97      1.93 o
   2  -3   1      192.20      185.35      6.22 o
   3  -3   1      151.61      202.70      4.18 o
   4  -3   1      158.50      173.21      6.24 o
   5  -3   1       15.10       21.26      2.09 o
   6  -3   1      169.28      179.04      5.52 o
   7  -3   1       20.52       23.28      3.36 o
   8  -3   1       15.55       22.81      3.61 o
  -9  -2   1       10.96        9.88      3.98 o
  -8  -2   1        3.06        5.17      2.74 o
  -7  -2   1       50.53       48.12      3.29 o
  -6  -2   1       27.13       28.09      2.53 o
  -5  -2   1       55.83       65.82      2.63 o
  -4  -2   1       19.15       22.15      1.69 o
  -3  -2   1      141.23      134.95      2.81 o
  -2  -2   1     4121.37     4003.27     38.82 o
  -1  -2   1       79.02       73.64      1.74 o
   0  -2   1       80.65       79.59      2.07 o
   1  -2   1       34.80       34.23      1.16 o
   2  -2   1       79.52       84.57      2.13 o
   3  -2   1       11.26       16.81      1.34 o
   4  -2   1      236.75      258.24      5.10 o
   5  -2   1      161.36      163.97      4.10 o
   6  -2   1      152.17      160.36      6.48 o
   7  -2   1        4.35        1.74      2.38 o
   8  -2   1        0.71        3.58      2.73 o
  -9  -1   1        1.57       -1.73      2.81 o
  -8  -1   1       13.22       16.89      3.27 o
  -7  -1   1       89.09       85.56      4.79 o
  -6  -1   1        1.71        3.22      1.31 o
  -5  -1   1       45.60       33.28      1.97 o
  -4  -1   1        1.35       -1.12      0.75 o
  -3  -1   1     2465.93     2637.56     26.20 o
  -2  -1   1      315.55      315.11      4.39 o
  -1  -1   1       66.17       80.52      1.70 o
   0  -1   1     1616.47     1490.86     48.99 o
   2  -1   1        7.74       13.11      1.00 o
   3  -1   1      217.92      221.61      4.37 o
   4  -1   1        0.34       -0.51      1.06 o
   5  -1   1       18.44       16.38      1.98 o
   6  -1   1       21.94       18.71      2.68 o
   7  -1   1        0.04       -2.32      3.25 o
   8  -1   1       31.09       41.25      3.91 o
  -8   0   1        2.02        0.07      2.53 o
  -7   0   1       69.25       68.66      4.47 o
  -6   0   1        4.85       10.39      1.83 o
  -5   0   1      197.69      205.67      4.04 o
  -4   0   1       45.24       53.70      2.02 o
  -3   0   1        0.48       -0.95      0.64 o
  -2   0   1      313.94      312.69      3.41 o
  -1   0   1       66.72       71.12      1.21 o
   1   0   1       11.88        7.16      1.33 o
   2   0   1     1399.32     1381.31     21.22 o
   3   0   1      410.28      413.60      6.14 o
   4   0   1      125.49      121.49      2.94 o
   5   0   1      124.54      141.41      3.28 o
   6   0   1      178.44      184.78      4.27 o
   7   0   1       18.43       17.29      2.60 o
   8   0   1       24.86       22.04      3.08 o
   9   0   1        0.17        0.67      4.12 o
  -8   1   1        9.48       10.70      3.07 o
  -7   1   1       23.22       24.56      3.24 o
  -6   1   1       99.52      106.67      3.97 o
  -5   1   1      467.19      449.01     10.92 o
  -4   1   1        4.15        2.30      1.21 o
  -3   1   1      199.13      198.53      2.99 o
  -2   1   1       22.88       24.09      0.89 o
  -1   1   1     9652.30    10229.90    173.33 o
   0   1   1       55.60       38.63      3.26 o
   1   1   1      142.72      176.26      2.17 o
   2   1   1     3763.56     3942.41     58.51 o
   3   1   1     3608.48     3795.39     49.86 o
   4   1   1      184.38      183.17      3.22 o
   5   1   1       88.29       79.31      2.52 o
   6   1   1        0.88        3.34      1.65 o
   7   1   1        1.13       -2.63      1.75 o
   8   1   1        1.83        0.62      2.30 o
   9   1   1        0.01       -0.61      2.61 o
  -8   2   1       13.20       13.36      3.68 o
  -7   2   1       10.59        6.47      2.71 o
  -6   2   1       47.49       49.08      3.35 o
  -5   2   1      232.91      238.96      5.51 o
  -4   2   1        0.05        1.90      1.09 o
  -3   2   1      410.36      441.63      5.74 o
  -2   2   1       51.66       50.14      1.58 o
  -1   2   1        0.15       -0.32      0.47 o
   0   2   1     1350.46     1327.12     16.97 o
   1   2   1       28.36       23.89      1.08 o
   2   2   1     2511.30     2305.33     27.94 o
   3   2   1       83.46       72.86      2.52 o
   4   2   1      818.77      803.34     11.90 o
   5   2   1      196.32      180.09      4.16 o
   6   2   1       18.45       16.05      2.43 o
   7   2   1       67.04       71.48      4.75 o
   8   2   1       48.81       50.35      5.78 o
   9   2   1        1.86        4.95      2.74 o
  -8   3   1       32.36       42.48      5.44 o
  -7   3   1       17.18       22.52      3.53 o
  -6   3   1       40.10       40.74      3.74 o
  -5   3   1      116.73      124.78      3.82 o
  -4   3   1      345.89      344.42      7.67 o
  -3   3   1      749.24      741.53      9.38 o
  -2   3   1        3.53        6.63      1.06 o
  -1   3   1      157.92      143.42      2.76 o
   0   3   1       16.50       18.58      1.12 o
   1   3   1     6514.09     6714.71     73.86 o
   2   3   1      484.41      437.90      5.39 o
   3   3   1      112.24      153.25      2.67 o
   4   3   1     1164.96     1162.68     16.86 o
   5   3   1      304.48      347.56      6.71 o
   6   3   1       38.83       41.58      2.64 o
   7   3   1        7.95        6.57      2.31 o
   8   3   1        0.01        1.00      3.75 o
   9   3   1        1.03        0.20      2.61 o
  -8   4   1       24.49       24.64      4.40 o
  -7   4   1       60.38       73.65      5.88 o
  -6   4   1       44.83       44.80      4.11 o
  -5   4   1       87.79       88.42      3.65 o
  -4   4   1      369.88      378.92      6.61 o
  -3   4   1      433.11      511.61      7.72 o
  -2   4   1       51.60       61.05      2.43 o
  -1   4   1        4.61        4.93      1.06 o
   0   4   1       87.20       80.19      3.08 o
   1   4   1       11.04       11.65      1.26 o
   2   4   1      772.02      819.88     11.03 o
   3   4   1       40.77       34.91      1.84 o
   4   4   1     1187.65     1055.05     14.31 o
   5   4   1       56.43       60.57      3.40 o
   6   4   1      189.82      175.56      5.13 o
   7   4   1       45.56       42.69      3.66 o
   8   4   1        1.39        2.42      2.92 o
   9   4   1       11.48       10.43      3.17 o
  -8   5   1        0.07       -1.75      4.78 o
  -7   5   1        2.02       -2.69      3.01 o
  -6   5   1       81.22       86.34      5.02 o
  -5   5   1       36.25       43.21      5.49 o
  -4   5   1       86.32       89.92      3.93 o
  -3   5   1      245.93      254.94      5.57 o
  -2   5   1      429.08      514.75      8.33 o
  -1   5   1       90.58      108.57      3.30 o
   0   5   1      119.72      112.66      3.76 o
   1   5   1       49.22       46.65      2.19 o
   2   5   1        1.21        1.91      1.07 o
   3   5   1      778.22      823.82     12.75 o
   4   5   1      126.07      111.28      5.35 o
   5   5   1       17.64       19.66      2.23 o
   6   5   1      165.93      149.10      6.43 o
   7   5   1       22.74       21.41      3.18 o
   8   5   1        1.02        2.97      2.73 o
   9   5   1        0.00       -1.21      3.89 o
  -7   6   1       24.73       20.88      4.08 o
  -6   6   1       61.07       60.40      5.23 o
  -5   6   1      278.67      286.02      6.90 o
  -4   6   1      129.02      133.15      4.98 o
  -3   6   1      289.94      273.18      5.45 o
  -2   6   1      878.92      862.44     11.87 o
  -1   6   1      550.63      679.25     11.49 o
   0   6   1      394.14      389.52      7.58 o
   1   6   1      234.53      212.83      5.14 o
   2   6   1       51.49       42.95      2.44 o
   3   6   1        8.20        9.96      1.95 o
   4   6   1      305.39      331.55      6.93 o
   5   6   1        4.08        4.69      1.11 o
   6   6   1      257.42      238.63      6.77 o
   7   6   1       14.73       21.46      3.30 o
   8   6   1       30.87       25.09      3.80 o
   9   6   1        6.61        0.39      7.32 o
  -7   7   1       18.63       11.06      3.90 o
  -6   7   1        0.56       -0.54      2.68 o
  -5   7   1        0.04       -0.89      2.03 o
  -4   7   1       75.09       71.67      4.94 o
  -3   7   1       23.29       19.99      2.17 o
  -2   7   1      102.09      103.10      3.73 o
  -1   7   1      276.17      284.17      6.67 o
   0   7   1      154.75      172.81      4.92 o
   1   7   1        2.28        1.76      1.66 o
   2   7   1       59.75       51.87      2.88 o
   3   7   1       36.01       46.95      3.20 o
   4   7   1        9.11        9.82      2.26 o
   5   7   1       36.75       38.95      3.06 o
   6   7   1       13.35        6.34      5.80 o
   7   7   1        4.46        1.89      3.53 o
   8   7   1       12.12        7.73      3.44 o
  -6   8   1        0.91        4.52      5.48 o
  -5   8   1       48.33       45.46      3.74 o
  -4   8   1       77.51       63.35      3.94 o
  -3   8   1      579.54      532.31      9.21 o
  -2   8   1      238.00      239.78      5.69 o
  -1   8   1      279.39      269.54      6.80 o
   0   8   1      761.63      758.13     13.30 o
   1   8   1      283.53      284.46      7.74 o
   2   8   1      411.43      368.95      9.06 o
   3   8   1      131.73      123.11      5.07 o
   4   8   1        1.51        1.84      3.07 o
   5   8   1       19.81       22.32      2.61 o
   6   8   1       69.39       84.10      4.62 o
   7   8   1        0.36        1.98      3.28 o
   8   8   1       32.28       34.26      6.27 o
  -6   9   1       15.48       12.24      4.16 o
  -5   9   1       20.96       18.27      3.91 o
  -4   9   1        0.05       -2.29      2.12 o
  -3   9   1        0.01       -0.91      1.79 o
  -2   9   1       17.51       17.04      2.36 o
  -1   9   1        0.37       -2.53      2.08 o
   0   9   1       39.63       45.84      3.41 o
   1   9   1       48.67       49.37      4.08 o
   2   9   1       54.05       55.42      4.66 o
   3   9   1        2.53        4.28      2.25 o
   4   9   1        6.84        7.91      2.70 o
   5   9   1        9.34        8.75      2.72 o
   6   9   1        4.80        3.72      3.53 o
   7   9   1        0.29        2.96      3.92 o
   8   9   1        0.56        1.31      4.11 o
  -5  10   1        4.70        9.08      3.70 o
  -4  10   1        6.02        6.28      2.82 o
  -3  10   1       52.74       39.04      3.47 o
  -2  10   1       68.98       53.48      3.69 o
  -1  10   1      434.00      388.14      9.41 o
   0  10   1      215.98      202.36     10.31 o
   1  10   1       61.76       66.51      4.80 o
   2  10   1      260.24      279.48     10.06 o
   3  10   1       61.51       54.22      6.76 o
   4  10   1       87.16       78.19      5.24 o
   5  10   1       16.94       19.54      3.47 o
   6  10   1        0.70       -0.67      3.55 o
   7  10   1        5.16        1.17      4.58 o
  -5  11   1        3.24        2.75      4.21 o
  -4  11   1       10.61        9.78      5.02 o
  -3  11   1        0.08       -3.16      2.11 o
  -2  11   1        3.99        1.24      2.25 o
  -1  11   1        0.24        0.05      2.13 o
   0  11   1        0.93       -0.02      2.01 o
   1  11   1       19.61       19.10      4.14 o
   2  11   1        1.98       -3.98      3.35 o
   3  11   1        5.01        4.92      3.06 o
   4  11   1       27.12       25.53      3.92 o
   5  11   1        2.48        3.13      4.14 o
   6  11   1        2.54        4.14      5.11 o
   7  11   1        0.63        9.92      5.63 o
  -4  12   1       13.91       18.44      5.04 o
  -3  12   1       25.26       22.35      3.53 o
  -2  12   1        5.54        2.53      2.59 o
  -1  12   1       57.48       50.50      4.64 o
   0  12   1       43.35       29.37      4.71 o
   1  12   1      145.40      133.34     10.15 o
   2  12   1      105.64       94.44      7.28 o
   3  12   1        5.36        4.44      4.43 o
   4  12   1       49.58       46.38      5.69 o
   5  12   1        8.39        1.53      4.81 o
   6  12   1        9.07       13.84      6.08 o
  -3  13   1        4.40        3.15      3.61 o
  -2  13   1        0.01        1.43      2.92 o
  -1  13   1       16.33       19.07      4.38 o
   0  13   1        4.56        3.86      2.87 o
   1  13   1        0.00       -3.71      3.47 o
   2  13   1        4.15        9.72      4.03 o
   3  13   1       12.60       10.18      4.44 o
   4  13   1        0.10       -0.65      4.65 o
   5  13   1        9.71        1.33      5.22 o
   6  13   1        5.53        1.95      6.96 o
  -2  14   1        8.96       10.11      4.18 o
  -1  14   1       19.09       18.14      4.78 o
   0  14   1        0.45       -5.28      3.52 o
   1  14   1       32.44       17.11      6.09 o
   2  14   1       12.51        7.89      4.52 o
   3  14   1       28.58       26.90      5.52 o
   4  14   1       25.09       21.70      5.19 o
   5  14   1        0.52        0.14      6.96 o
   0  15   1        2.88        3.83      4.54 o
   1  15   1       12.17       14.69      6.05 o
   2  15   1        0.58       -0.54      3.96 o
   3  15   1        0.05        9.02      5.51 o
  -4 -14   2        0.82       -2.23      7.24 o
  -3 -14   2       11.38        7.13      5.88 o
  -2 -14   2        4.74        1.20      5.16 o
  -1 -14   2       18.46       13.62      5.94 o
   0 -14   2       28.06       26.03      9.88 o
   1 -14   2        0.48       -4.91      3.78 o
  -5 -13   2        0.03        1.25      7.65 o
  -4 -13   2        7.18       15.42      6.10 o
  -3 -13   2        1.56       -1.64      4.46 o
  -2 -13   2       23.95       24.85      6.37 o
  -1 -13   2        6.19       12.38      5.55 o
   0 -13   2       17.40       18.62      6.04 o
   1 -13   2        5.27        6.82      4.15 o
   2 -13   2       30.41       25.97      5.16 o
   3 -13   2        3.68        1.77      4.52 o
  -6 -12   2        0.17        0.81      5.16 o
  -5 -12   2        2.23        7.42      5.51 o
  -4 -12   2       22.69       14.81      5.44 o
  -3 -12   2        2.66        8.02      4.95 o
  -2 -12   2        0.03        0.53      4.03 o
  -1 -12   2        8.49        3.82      4.60 o
   0 -12   2        0.31       -0.60      4.59 o
   1 -12   2       44.62       42.16      4.17 o
   2 -12   2       20.16       15.05      4.99 o
   3 -12   2        0.19        0.22      3.09 o
   4 -12   2        0.75       -4.06      3.78 o
  -6 -11   2        0.01        2.01      4.76 o
  -5 -11   2        2.70       -1.52      4.62 o
  -4 -11   2        6.22       -0.70      5.57 o
  -3 -11   2        5.75        1.00      4.38 o
  -2 -11   2       59.98       57.13     10.85 o
  -1 -11   2        1.71        1.34      3.92 o
   0 -11   2       80.65       92.93      4.99 o
   1 -11   2       47.60       56.34      4.93 o
   2 -11   2       88.61       95.22      5.50 o
   3 -11   2       13.29        8.76      2.92 o
   4 -11   2       35.66       34.95      5.52 o
   5 -11   2        4.60       -0.08      3.49 o
  -7 -10   2        0.84       -0.63      5.25 o
  -6 -10   2       13.15        5.82      5.19 o
  -5 -10   2        2.85       -1.10      4.27 o
  -4 -10   2        2.95        1.65      3.34 o
  -3 -10   2        7.08        6.53      5.15 o
  -2 -10   2      137.54      149.16     12.11 o
  -1 -10   2        3.40        4.32      2.92 o
   0 -10   2        4.13        2.91      2.59 o
   1 -10   2        5.49        2.86      2.69 o
   2 -10   2       14.41       15.28      3.77 o
   3 -10   2       22.61       28.49      3.40 o
   4 -10   2        0.03       -0.81      2.45 o
   5 -10   2        5.38        5.28      3.48 o
  -7  -9   2        4.25        2.38      6.75 o
  -6  -9   2        3.99       -0.10      2.69 o
  -5  -9   2        1.38        0.61      3.69 o
  -4  -9   2       14.74       16.43      4.04 o
  -3  -9   2        7.24       17.56      4.69 o
  -2  -9   2       31.40       26.70      3.91 o
  -1  -9   2       64.75       62.00      8.05 o
   0  -9   2      175.97      185.88      6.34 o
   1  -9   2       35.81       26.94      4.20 o
   2  -9   2      165.21      182.92      6.00 o
   3  -9   2      115.48      124.29      5.56 o
   4  -9   2      119.79      113.54      5.33 o
   5  -9   2        5.79        1.94      3.25 o
   6  -9   2       26.71       25.01      4.47 o
  -8  -8   2        1.30        6.04      4.69 o
  -7  -8   2       79.42       68.15      5.68 o
  -6  -8   2       10.52       11.23      2.82 o
  -5  -8   2       26.56       31.71      4.70 o
  -4  -8   2       39.18       44.04      5.70 o
  -3  -8   2       41.45       42.72      5.56 o
  -2  -8   2       21.87       37.71      8.00 o
  -1  -8   2       52.28       58.52      4.74 o
   0  -8   2      435.27      478.92     12.07 o
   1  -8   2       55.97       56.16      4.18 o
   2  -8   2       53.80       43.65      3.74 o
   3  -8   2       39.56       42.33      3.61 o
   4  -8   2        8.71        6.48      2.90 o
   5  -8   2        0.05       -0.69      2.46 o
   6  -8   2        4.58        4.14      3.02 o
  -8  -7   2       11.73       11.56      4.01 o
  -7  -7   2       10.62       15.68      3.51 o
  -6  -7   2        1.45        0.69      2.15 o
  -5  -7   2       24.06       21.92      2.81 o
  -4  -7   2       28.95       28.25      3.51 o
  -3  -7   2        2.12       -0.74      2.85 o
  -2  -7   2      142.50      139.98      7.61 o
  -1  -7   2       70.06       74.42      7.64 o
   0  -7   2        3.65        1.54      1.48 o
   1  -7   2      286.33      316.99      8.64 o
   2  -7   2      128.17      121.56      5.05 o
   3  -7   2       58.54       46.29      3.24 o
   4  -7   2      111.48      146.06      5.33 o
   5  -7   2       61.62       69.69      5.44 o
   6  -7   2       47.73       48.83      4.30 o
   7  -7   2        0.36        0.28      2.95 o
  -8  -6   2        2.20        1.46      3.34 o
  -7  -6   2       49.56       37.11      4.14 o
  -6  -6   2        0.82       -1.02      2.09 o
  -5  -6   2      703.38      697.33     13.79 o
  -4  -6   2      199.60      170.47      6.37 o
  -3  -6   2      319.87      305.16      8.17 o
  -2  -6   2        0.16        0.39      2.02 o
  -1  -6   2      187.58      176.50      8.84 o
   0  -6   2        4.81        4.67      1.41 o
   1  -6   2      180.11      187.77      5.95 o
   2  -6   2      490.56      574.05     11.49 o
   3  -6   2      141.24      131.21      4.45 o
   4  -6   2      168.45      156.72      8.26 o
   5  -6   2       31.29       36.82      3.17 o
   6  -6   2        3.71        0.31      2.54 o
   7  -6   2        1.33        0.23      2.94 o
  -8  -5   2        2.71       -0.57      3.55 o
  -7  -5   2       18.96       27.64      3.74 o
  -6  -5   2       49.40       51.26      4.99 o
  -5  -5   2       37.02       49.41      3.36 o
  -4  -5   2       51.99       54.26      3.34 o
  -3  -5   2      159.92      173.58      6.64 o
  -2  -5   2       15.94       15.83      2.98 o
  -1  -5   2       10.52        7.43      2.08 o
   0  -5   2      280.24      286.66      8.39 o
   1  -5   2       17.82        9.26      1.70 o
   2  -5   2      101.84      106.37      4.15 o
   3  -5   2      344.63      391.21      7.87 o
   4  -5   2       11.59       11.61      1.69 o
   5  -5   2       31.64       28.76      2.44 o
   6  -5   2       11.79       11.15      2.82 o
   7  -5   2        5.95        3.08      3.00 o
   8  -5   2       11.65        7.35      4.06 o
  -8  -4   2        0.75        1.40      2.69 o
  -7  -4   2       14.61       12.41      4.66 o
  -6  -4   2       42.14       37.18      2.81 o
  -5  -4   2      318.29      291.80      6.50 o
  -4  -4   2       60.83       73.27      3.30 o
  -3  -4   2     4110.85     4146.91     61.77 o
  -2  -4   2     2048.20     1859.96     23.32 o
  -1  -4   2     1907.32     1805.22     25.00 o
   0  -4   2     1606.51     1605.95     20.19 o
   1  -4   2      606.39      624.88      8.35 o
   2  -4   2       20.76        1.92      1.38 o
   3  -4   2       94.45      118.54      3.79 o
   4  -4   2      192.25      231.89      6.87 o
   5  -4   2      114.03      116.73      4.74 o
   6  -4   2      119.84      114.13      5.52 o
   7  -4   2       14.51       13.89      3.22 o
   8  -4   2        2.15        2.77      3.10 o
  -8  -3   2        5.54        2.25      2.69 o
  -7  -3   2        0.80       -2.88      1.92 o
  -6  -3   2        7.44        6.72      1.69 o
  -5  -3   2       50.78       53.52      2.92 o
  -4  -3   2      197.71      186.23      7.51 o
  -3  -3   2      105.78      114.16      2.82 o
  -2  -3   2      246.10      216.76      3.76 o
  -1  -3   2      363.86      356.44      5.04 o
   0  -3   2       12.83       12.62      0.82 o
   1  -3   2      162.14      165.57      3.12 o
   2  -3   2       27.74       28.69      1.54 o
   3  -3   2       11.53       14.53      1.32 o
   4  -3   2      156.33      177.00      5.32 o
   5  -3   2      103.15      110.66      4.43 o
   6  -3   2        0.97       -0.73      2.15 o
   7  -3   2        5.32        2.40      2.48 o
   8  -3   2        0.08        1.49      3.65 o
  -8  -2   2       11.98       13.26      3.23 o
  -7  -2   2       56.29       57.12      3.60 o
  -6  -2   2        4.75        4.28      1.49 o
  -5  -2   2      152.15      129.99      4.04 o
  -4  -2   2      299.83      265.52      5.02 o
  -3  -2   2     1966.19     1987.67     22.98 o
  -2  -2   2      105.34      102.44      2.33 o
  -1  -2   2    12086.21    12484.57    357.44 o
   0  -2   2     7587.10     7442.37     87.11 o
   1  -2   2     2171.71     2187.44     20.37 o
   2  -2   2     2960.80     3117.95     34.47 o
   3  -2   2      404.21      376.07      9.74 o
   4  -2   2       85.70      105.87      5.12 o
   5  -2   2        2.44        1.46      1.41 o
   6  -2   2       35.84       36.15      2.70 o
   7  -2   2       32.98       30.62      3.25 o
   8  -2   2       24.00       21.78      3.27 o
  -8  -1   2        3.96        1.54      2.72 o
  -7  -1   2       11.05        7.80      2.17 o
  -6  -1   2       38.38       33.58      2.22 o
  -5  -1   2        6.93        4.47      1.39 o
  -4  -1   2        4.26        4.03      0.98 o
  -3  -1   2       10.19       12.87      1.09 o
  -2  -1   2      740.39      711.51      7.83 o
  -1  -1   2      145.31      143.51      2.48 o
   0  -1   2        8.93        9.87      0.68 o
   1  -1   2       39.42       37.08      0.87 o
   2  -1   2       35.75       39.44      1.31 o
   3  -1   2       18.08       13.93      1.32 o
   4  -1   2        3.75        2.95      1.15 o
   5  -1   2       24.05       20.60      2.07 o
   6  -1   2       73.17       70.85      4.19 o
   7  -1   2       10.31        8.59      2.32 o
   8  -1   2        2.92        1.91      2.54 o
   9  -1   2        0.02        1.46      2.75 o
  -8   0   2       15.64       19.56      3.42 o
  -7   0   2        8.99        8.68      2.85 o
  -6   0   2       37.45       42.33      2.30 o
  -5   0   2      326.34      319.61      5.71 o
  -4   0   2       19.04       27.23      1.42 o
  -3   0   2      408.76      335.79      4.27 o
  -2   0   2     1181.45     1121.44     10.55 o
  -1   0   2     7537.33     8054.18    114.94 o
   0   0   2       28.48       44.66      1.19 o
   2   0   2     3591.18     3624.58     60.89 o
   3   0   2      467.52      426.12      8.28 o
   4   0   2      422.85      320.08      7.26 o
   5   0   2      102.54       81.95      4.03 o
   6   0   2       29.06       43.11      2.10 o
   7   0   2        0.12       -1.98      1.75 o
   8   0   2        4.05        5.08      2.45 o
   9   0   2        4.18        1.84      3.43 o
  -8   1   2        0.03       -2.78      2.69 o
  -7   1   2        8.08       11.34      2.91 o
  -6   1   2        8.66        9.76      2.43 o
  -5   1   2        0.22       -0.78      0.93 o
  -4   1   2      373.57      399.43      5.89 o
  -3   1   2        9.79       10.01      0.92 o
  -2   1   2        0.12       -0.80      0.53 o
  -1   1   2      233.96      232.49      2.75 o
   0   1   2     1193.55     1192.89     11.96 o
   1   1   2       75.24       70.42      1.59 o
   2   1   2     1502.86     1462.54     22.53 o
   3   1   2      254.66      261.30      6.84 o
   4   1   2       29.11       28.59      1.51 o
   5   1   2       38.22       33.08      1.80 o
   6   1   2        9.75        8.10      1.64 o
   7   1   2       17.58       14.88      2.33 o
   8   1   2       16.99       14.38      2.51 o
   9   1   2        0.05        1.22      2.51 o
  -8   2   2        5.76        3.03      2.94 o
  -7   2   2       31.30       31.85      3.81 o
  -6   2   2      123.94      118.47      5.70 o
  -5   2   2        3.11        0.53      1.43 o
  -4   2   2       63.94       71.60      2.79 o
  -3   2   2     1460.38     1557.19     14.90 o
  -2   2   2       69.31       78.37      1.77 o
  -1   2   2      205.21      195.63      2.74 o
   0   2   2     1861.01     1915.32     18.16 o
   1   2   2     7862.34     8287.13    108.80 o
   2   2   2       75.33       76.72      1.53 o
   3   2   2     3025.15     3112.44     41.89 o
   4   2   2      103.30       93.74      2.77 o
   5   2   2       24.97       22.39      1.65 o
   6   2   2       43.81       29.14      2.22 o
   7   2   2        7.86        4.84      3.04 o
   8   2   2        1.36       -1.56      1.96 o
   9   2   2        0.03        3.95      2.59 o
  -8   3   2        0.52        6.36      3.36 o
  -7   3   2       16.32       15.99      3.40 o
  -6   3   2        3.18        6.14      2.53 o
  -5   3   2      105.20      104.82      3.90 o
  -4   3   2        2.63        0.57      1.26 o
  -3   3   2      119.81      125.21      2.84 o
  -2   3   2     2214.32     2414.36     24.66 o
  -1   3   2       23.54       24.98      1.12 o
   0   3   2      134.63      120.16      2.01 o
   1   3   2      527.10      505.47      5.03 o
   2   3   2      538.31      536.65      6.04 o
   3   3   2      150.43      153.05      2.87 o
   4   3   2     1091.73     1042.23     16.99 o
   5   3   2       40.20       47.09      2.27 o
   6   3   2       75.60       80.28      3.88 o
   7   3   2       34.80       38.00      3.54 o
   8   3   2        3.32        7.95      3.24 o
   9   3   2        5.97        9.09      3.11 o
  -8   4   2        5.80        8.06      3.45 o
  -7   4   2       21.09       20.81      3.71 o
  -6   4   2       11.34        8.26      2.87 o
  -5   4   2       99.40      105.18      4.21 o
  -4   4   2      341.68      326.11      6.59 o
  -3   4   2        7.88        6.43      1.24 o
  -2   4   2      140.95      156.21      3.46 o
  -1   4   2     2771.89     2882.23     29.23 o
   0   4   2        7.75       11.03      1.19 o
   1   4   2       24.13       25.27      1.86 o
   2   4   2      592.60      573.05      6.70 o
   3   4   2     1692.05     1803.95     22.64 o
   4   4   2        0.25       -0.75      3.10 o
   5   4   2      499.55      514.62      8.94 o
   6   4   2        1.89        3.18      1.85 o
   7   4   2        0.22       -0.78      2.11 o
   8   4   2        2.94        2.39      2.81 o
   9   4   2        0.05        0.99      3.17 o
  -7   5   2        0.11        0.55      3.01 o
  -6   5   2       22.50       20.89      4.20 o
  -5   5   2      188.54      204.01      5.74 o
  -4   5   2        2.28        2.10      1.63 o
  -3   5   2      318.11      317.43      6.52 o
  -2   5   2       93.47      115.99      3.51 o
  -1   5   2      262.40      295.78      5.16 o
   0   5   2     2210.41     2230.83     24.68 o
   1   5   2        1.74        0.47      0.94 o
   2   5   2      229.16      215.69      3.68 o
   3   5   2      272.88      241.01      4.18 o
   4   5   2      167.69      172.54      4.41 o
   5   5   2       23.71       22.81      2.78 o
   6   5   2      256.08      240.84      6.07 o
   7   5   2        3.57        2.21      2.47 o
   8   5   2       20.81       30.15      4.07 o
   9   5   2        5.62        4.10      3.66 o
  -7   6   2        6.15        4.55      3.49 o
  -6   6   2       12.57       11.76      3.04 o
  -5   6   2       16.52       19.73      2.65 o
  -4   6   2       15.00       17.23      2.42 o
  -3   6   2       59.01       49.41      3.02 o
  -2   6   2      151.30      156.72      4.60 o
  -1   6   2       91.24      111.47      3.68 o
   0   6   2      179.33      192.42      4.94 o
   1   6   2      493.96      500.59      8.17 o
   2   6   2        0.00       -1.22      1.14 o
   3   6   2       22.61       18.25      1.77 o
   4   6   2       27.84       29.44      2.23 o
   5   6   2      175.03      175.07      4.25 o
   6   6   2        0.27       -2.72      3.26 o
   7   6   2       39.38       40.55      3.96 o
   8   6   2        1.83        2.42      2.87 o
   9   6   2        0.06        2.36      3.43 o
  -7   7   2       14.20       12.01      3.95 o
  -6   7   2        3.45        2.15      2.85 o
  -5   7   2        2.57        0.42      2.13 o
  -4   7   2      137.27      161.96      5.57 o
  -3   7   2      765.27      753.72     14.75 o
  -2   7   2        0.44        2.70      1.70 o
  -1   7   2      636.60      654.90     10.63 o
   0   7   2       11.58       11.18      1.95 o
   1   7   2      146.84      156.50      4.68 o
   2   7   2      500.18      461.03      9.68 o
   3   7   2       16.50       15.09      1.81 o
   4   7   2       68.42       72.85      3.65 o
   5   7   2       80.55       80.81      2.97 o
   6   7   2       64.58       64.47      5.21 o
   7   7   2        0.73        0.81      2.72 o
   8   7   2       36.85       36.87      6.87 o
  -6   8   2        1.01        2.55      3.36 o
  -5   8   2        6.07        3.10      2.45 o
  -4   8   2        6.52        3.74      2.24 o
  -3   8   2        8.56        6.52      2.28 o
  -2   8   2       30.16       30.92      2.93 o
  -1   8   2        5.02        3.62      1.90 o
   0   8   2        0.57        0.23      1.20 o
   1   8   2       42.62       42.89      3.13 o
   2   8   2       38.96       41.22      3.18 o
   3   8   2        5.83        2.04      1.73 o
   4   8   2        1.33       -0.14      1.93 o
   5   8   2       33.63       33.33      2.68 o
   6   8   2        0.03       -0.68      3.12 o
   7   8   2       19.75       18.06      4.16 o
   8   8   2        0.75        8.24      3.87 o
  -6   9   2        0.07       -0.08      3.46 o
  -5   9   2       45.92       46.88      5.07 o
  -4   9   2        0.04       -3.37      2.25 o
  -3   9   2       16.05       14.17      2.62 o
  -2   9   2      174.84      194.91      9.77 o
  -1   9   2      834.45      835.23     14.97 o
   0   9   2       24.14       22.00      2.71 o
   1   9   2      658.05      622.38     11.91 o
   2   9   2       11.09       10.36      2.66 o
   3   9   2       67.52       73.90      4.68 o
   4   9   2      104.64       88.46      5.46 o
   5   9   2        3.31        3.79      2.45 o
   6   9   2       12.99       17.81      4.14 o
   7   9   2       10.78        8.93      4.00 o
   8   9   2       12.78       10.17      4.52 o
  -5  10   2        0.08        5.77      4.64 o
  -4  10   2        2.94        1.87      2.67 o
  -3  10   2        0.31       -3.05      2.03 o
  -2  10   2        5.28        0.51      2.30 o
  -1  10   2       10.43        6.40      2.62 o
   0  10   2        9.84        5.47      2.55 o
   1  10   2       14.05       17.29      2.79 o
   2  10   2        7.66       10.16      4.00 o
   3  10   2        3.49       -2.32      2.40 o
   4  10   2        1.52        4.03      2.68 o
   5  10   2        0.95       -2.53      2.53 o
   6  10   2        1.50       -0.34      3.29 o
   7  10   2        9.03        5.07      4.58 o
   8  10   2        0.38        5.83      4.45 o
  -5  11   2       22.16       17.12      5.19 o
  -4  11   2        3.12        2.27      2.96 o
  -3  11   2       53.54       53.07      4.33 o
  -2  11   2        4.21        3.55      2.57 o
  -1  11   2        6.13        6.95      2.96 o
   0  11   2       27.14       30.14      4.57 o
   1  11   2      262.31      280.20     11.31 o
   2  11   2       17.34       30.03      4.14 o
   3  11   2      178.57      182.32      7.82 o
   4  11   2        3.78        3.79      2.95 o
   5  11   2       18.61       21.38      3.78 o
   6  11   2       10.43       11.94      6.85 o
   7  11   2        0.00       -1.87      4.01 o
  -4  12   2        5.38        8.51      3.76 o
  -3  12   2        0.00       -1.94      2.95 o
  -2  12   2        9.51       10.89      3.75 o
  -1  12   2       24.27       24.22      4.64 o
   0  12   2       26.31       20.24      4.97 o
   1  12   2        1.94        1.38      3.36 o
   2  12   2        3.87        5.71      3.85 o
   3  12   2        0.66       -1.48      3.19 o
   4  12   2        9.03       11.90      4.04 o
   5  12   2        0.44        0.51      4.52 o
   6  12   2        0.01       -3.63      4.73 o
  -3  13   2       17.39       22.44      4.50 o
  -2  13   2        6.51        2.37      2.89 o
  -1  13   2       21.34       34.31      4.24 o
   0  13   2        1.41        3.37      3.65 o
   1  13   2        1.44        2.45      3.81 o
   2  13   2        0.13       -2.04      5.40 o
   3  13   2       39.70       31.54      6.55 o
   4  13   2        0.46        0.45      3.66 o
   5  13   2       14.03        7.05      5.44 o
   6  13   2        0.24        1.02      5.16 o
  -2  14   2       13.77       19.21      4.74 o
  -1  14   2        0.20        5.55      3.30 o
   0  14   2       14.08       16.99      6.13 o
   1  14   2       31.89       31.96      5.55 o
   2  14   2        9.51        8.10      4.46 o
   3  14   2        0.02       -0.58      3.96 o
   4  14   2        6.35        7.62      4.63 o
   5  14   2        0.00       -9.60      6.40 o
   0  15   2        5.08        3.01      4.70 o
   1  15   2        3.24        5.28      4.62 o
   2  15   2        0.00        6.71      4.51 o
   3  15   2        3.40       -4.33      5.09 o
  -3 -14   3       10.73       17.53      9.04 o
  -2 -14   3        6.80        5.61      5.20 o
  -1 -14   3        2.40        4.39      5.84 o
   0 -14   3       24.38       35.26      7.40 o
   1 -14   3        0.51        3.16      4.44 o
  -5 -13   3        0.15      -10.16      7.10 o
  -4 -13   3        4.02        4.30      5.55 o
  -3 -13   3        0.37       -5.44      4.82 o
  -2 -13   3        6.88        0.68      5.50 o
  -1 -13   3       22.40       19.69      5.70 o
   0 -13   3       10.58       10.13      5.51 o
   1 -13   3        1.42        0.97      3.89 o
   2 -13   3        2.26       -0.08      4.01 o
  -5 -12   3        0.61       -3.06      4.97 o
  -4 -12   3       17.59       23.60      6.64 o
  -3 -12   3       41.22       44.41      7.23 o
  -2 -12   3        6.70        3.27      4.65 o
  -1 -12   3       56.13       51.72      7.86 o
   0 -12   3        4.20        0.59      4.94 o
   1 -12   3        0.01       -0.49      3.48 o
   2 -12   3       56.85       52.46      6.03 o
   3 -12   3        1.83        3.49      3.30 o
   4 -12   3        8.67       11.21      4.45 o
  -6 -11   3        1.34        0.19      3.64 o
  -5 -11   3        1.15        1.32      4.72 o
  -4 -11   3       14.94       11.70      5.16 o
  -3 -11   3        0.40       -0.80      8.49 o
  -2 -11   3        0.48        1.67      4.31 o
  -1 -11   3       19.99       15.53      8.63 o
   0 -11   3       18.27       27.39      5.45 o
   1 -11   3       47.05       49.72      3.83 o
   2 -11   3        6.39        5.60      2.68 o
   3 -11   3        2.90        3.65      2.84 o
   4 -11   3        2.15        3.48      4.13 o
  -7 -10   3       10.60       14.49      8.14 o
  -6 -10   3        0.38        1.93      3.80 o
  -5 -10   3       16.86       17.40      5.78 o
  -4 -10   3       29.12       28.11      8.49 o
  -3 -10   3        0.35       -6.89      4.59 o
  -2 -10   3       21.28       15.58      6.26 o
  -1 -10   3      129.02      108.39     21.22 o
   0 -10   3       50.16       42.93      6.15 o
   1 -10   3       59.68       56.23      4.23 o
   2 -10   3        7.02        3.66      2.43 o
   3 -10   3        8.41        7.59      2.67 o
   4 -10   3       49.48       53.89      6.52 o
   5 -10   3        0.45       -2.07      3.10 o
  -7  -9   3        1.77       -1.00      4.89 o
  -6  -9   3        4.15        3.46      3.35 o
  -5  -9   3        5.04       12.38      4.14 o
  -4  -9   3       26.01       24.93      5.57 o
  -3  -9   3        0.00       -1.33      9.67 o
  -2  -9   3       26.85       26.16      4.15 o
  -1  -9   3        6.94        3.10      4.98 o
   0  -9   3      163.29      163.61      5.67 o
   1  -9   3      168.61      158.60      6.00 o
   2  -9   3        5.30        3.84      2.55 o
   3  -9   3        8.88        5.68      3.00 o
   4  -9   3        0.32       -3.24      2.16 o
   5  -9   3        2.73        1.21      3.70 o
   6  -9   3       13.76       14.32      4.32 o
  -7  -8   3       60.53       67.85      8.84 o
  -6  -8   3        8.45        4.61      2.49 o
  -5  -8   3       44.87       45.83      3.98 o
  -4  -8   3       20.32       18.76      4.73 o
  -3  -8   3       46.76       49.18     11.83 o
  -2  -8   3      123.23      129.04     10.77 o
  -1  -8   3        0.02       -3.81      2.67 o
   0  -8   3       13.67       16.94      2.12 o
   1  -8   3      354.41      370.77      8.83 o
   2  -8   3      199.13      179.33      6.43 o
   3  -8   3        5.60        4.87      2.29 o
   4  -8   3       32.73       28.73      3.19 o
   5  -8   3       14.38       15.56      4.17 o
   6  -8   3       17.67       17.35      3.49 o
  -8  -7   3       13.73       14.44      6.49 o
  -7  -7   3        2.67        0.59      3.22 o
  -6  -7   3        1.62        0.39      2.21 o
  -5  -7   3       15.38       17.22      4.48 o
  -4  -7   3        5.42        4.29      2.53 o
  -3  -7   3      106.32      100.93     12.80 o
  -2  -7   3      215.55      226.62      7.80 o
  -1  -7   3        6.37        6.12      3.57 o
   0  -7   3      130.55      140.93      4.31 o
   1  -7   3       74.05       67.49      3.72 o
   2  -7   3      603.41      644.05     13.03 o
   3  -7   3      231.99      214.57      6.81 o
   4  -7   3       17.53       13.79      2.39 o
   5  -7   3       10.95        4.54      2.38 o
   6  -7   3        3.55        0.35      2.59 o
   7  -7   3        1.87        2.95      3.31 o
  -8  -6   3        5.56        2.16      3.43 o
  -7  -6   3       17.09       12.16      3.72 o
  -6  -6   3       34.25       35.34      3.82 o
  -5  -6   3      199.50      202.69      6.50 o
  -4  -6   3       58.62       49.31      4.14 o
  -3  -6   3       99.09      103.18      4.82 o
  -2  -6   3      104.15       92.57      5.47 o
  -1  -6   3      117.01      111.22      7.17 o
   0  -6   3      142.05      131.19      3.79 o
   1  -6   3       37.71       48.18      3.63 o
   2  -6   3       63.04       61.21      4.78 o
   3  -6   3      421.64      435.29      9.86 o
   4  -6   3      126.79      118.04      5.42 o
   5  -6   3        0.00       -1.68      1.87 o
   6  -6   3       19.73       21.05      3.63 o
   7  -6   3        7.99       10.26      3.31 o
  -8  -5   3        0.04        3.96      3.81 o
  -7  -5   3       15.93       17.69      3.49 o
  -6  -5   3      101.58       98.86      4.91 o
  -5  -5   3       29.45       37.79      3.28 o
  -4  -5   3        5.15        3.21      1.79 o
  -3  -5   3       72.77       63.35      3.83 o
  -2  -5   3      245.23      200.14      6.13 o
  -1  -5   3      672.93      676.83     19.50 o
   0  -5   3      675.51      795.62     13.46 o
   1  -5   3       37.32       36.45      2.55 o
   2  -5   3      315.17      364.26      7.23 o
   3  -5   3       51.43       43.46      2.87 o
   4  -5   3      342.43      351.39      9.36 o
   5  -5   3      101.01       93.93      6.30 o
   6  -5   3       34.48       39.71      4.10 o
   7  -5   3       23.23       18.92      3.59 o
   8  -5   3        1.23       -1.31      2.98 o
  -8  -4   3        1.41        5.01      2.96 o
  -7  -4   3        5.08        2.26      2.67 o
  -6  -4   3       21.14       17.13      2.72 o
  -5  -4   3       78.37       69.33      3.92 o
  -4  -4   3       40.90       42.27      2.71 o
  -3  -4   3      209.01      197.65      4.78 o
  -2  -4   3      175.51      170.15      4.95 o
  -1  -4   3       68.95       80.66      3.56 o
   0  -4   3      119.90      130.81      2.81 o
   1  -4   3       96.82       96.67      2.56 o
   2  -4   3        1.50        0.67      1.15 o
   3  -4   3      126.31      129.85      3.86 o
   4  -4   3       95.61       91.19      4.15 o
   5  -4   3       80.57       85.20      7.24 o
   6  -4   3        0.99        3.40      2.75 o
   7  -4   3        0.00       -2.54      2.52 o
   8  -4   3        6.93        4.77      3.18 o
  -8  -3   3       28.55       31.30      4.05 o
  -7  -3   3        5.25        3.28      2.32 o
  -6  -3   3       16.18       20.17      2.70 o
  -5  -3   3      121.36      124.96      4.23 o
  -4  -3   3      628.33      605.79      9.49 o
  -3  -3   3      157.61      173.04      5.83 o
  -2  -3   3      387.29      340.55      5.73 o
  -1  -3   3       42.96       27.96      1.95 o
   0  -3   3     2414.50     2242.23     25.37 o
   1  -3   3     1638.27     1721.00     17.43 o
   2  -3   3      624.85      720.60      8.69 o
   3  -3   3      269.39      288.35      4.98 o
   4  -3   3       53.58       65.66      4.94 o
   5  -3   3       14.38       16.80      2.74 o
   6  -3   3       74.61       62.43      4.59 o
   7  -3   3       32.53       29.48      3.46 o
   8  -3   3       10.19       10.64      3.13 o
  -8  -2   3        0.50        3.76      2.91 o
  -7  -2   3        6.74       11.44      2.15 o
  -6  -2   3        5.67        4.91      1.99 o
  -5  -2   3        4.59        3.47      1.52 o
  -4  -2   3       75.67       93.63      3.26 o
  -3  -2   3      270.64      241.50      5.97 o
  -2  -2   3        6.22        8.91      1.06 o
  -1  -2   3        3.31        0.99      0.85 o
   0  -2   3       39.47       46.80      1.65 o
   1  -2   3        1.25        1.61      0.67 o
   2  -2   3        0.03        0.14      0.72 o
   3  -2   3       19.18       23.41      2.48 o
   4  -2   3       33.76       29.68      2.51 o
   5  -2   3       37.09       32.64      2.84 o
   6  -2   3       29.90       26.33      3.29 o
   7  -2   3        0.02       -0.72      2.16 o
   8  -2   3       12.11       13.26      3.07 o
  -8  -1   3       10.07        7.30      3.29 o
  -7  -1   3       46.27       54.75      5.71 o
  -6  -1   3      185.62      183.08      6.72 o
  -5  -1   3       25.72       25.68      1.77 o
  -4  -1   3      290.45      233.06      3.93 o
  -3  -1   3      215.08      188.90      3.40 o
  -2  -1   3     2364.78     2467.44     26.36 o
  -1  -1   3      717.76      708.40      9.62 o
   0  -1   3     1881.70     1939.18     19.02 o
   1  -1   3        3.80        5.60      0.57 o
   2  -1   3     3436.44     3342.65     36.76 o
   3  -1   3      589.52      577.76      9.42 o
   4  -1   3      257.72      262.33      8.12 o
   5  -1   3      224.74      223.54      5.39 o
   6  -1   3        8.28        5.35      1.54 o
   7  -1   3        8.50       12.76      2.23 o
   8  -1   3       10.54        8.96      3.76 o
   9  -1   3        7.42        7.88      2.94 o
  -8   0   3        0.56        0.99      2.96 o
  -7   0   3       21.61       18.84      3.32 o
  -6   0   3        7.48        6.07      1.56 o
  -5   0   3        7.42        4.81      1.31 o
  -4   0   3        0.15        1.52      0.99 o
  -3   0   3        0.72       -0.31      0.76 o
  -2   0   3      365.72      438.07      5.11 o
  -1   0   3        0.00       -0.31      0.57 o
   0   0   3       89.23       78.62      1.45 o
   1   0   3      142.40      136.52      1.73 o
   2   0   3       54.95       57.66      6.05 o
   3   0   3       13.06        7.10      3.76 o
   4   0   3       72.38       66.59      5.84 o
   5   0   3       24.58       33.37      3.48 o
   6   0   3       18.65       19.87      1.51 o
   7   0   3        7.66        6.61      1.93 o
   8   0   3        9.82       10.54      2.43 o
   9   0   3        3.70        9.98      2.83 o
  -8   1   3        9.08        6.12      3.24 o
  -7   1   3       58.30       53.67      6.57 o
  -6   1   3       65.92       71.49      4.60 o
  -5   1   3       96.14      111.38      3.82 o
  -4   1   3      676.04      688.57      9.11 o
  -3   1   3       38.36       54.23      1.95 o
  -2   1   3     1062.89      968.35      9.05 o
  -1   1   3      255.27      286.87      3.61 o
   0   1   3     3099.59     3110.09     30.26 o
   1   1   3      311.09      282.40      3.01 o
   2   1   3     1488.35     1437.06     25.71 o
   3   1   3        0.14       -1.46      0.97 o
   4   1   3      773.32      764.75     19.57 o
   5   1   3       42.70       39.72      2.83 o
   6   1   3       63.28       62.04      2.67 o
   7   1   3       47.49       41.34      4.14 o
   8   1   3       12.88       12.34      2.36 o
   9   1   3        4.16        3.45      2.96 o
  -8   2   3       13.94       13.27      4.04 o
  -7   2   3        5.22        2.46      2.83 o
  -6   2   3       10.25        7.01      2.10 o
  -5   2   3      154.99      158.56      5.21 o
  -4   2   3       53.66       69.07      2.63 o
  -3   2   3      585.28      575.84      7.23 o
  -2   2   3       56.97       49.27      2.23 o
  -1   2   3      410.55      392.16      4.70 o
   0   2   3      221.00      220.87      2.94 o
   1   2   3     2038.63     2001.19     18.69 o
   2   2   3        0.12       -0.14      0.72 o
   3   2   3      263.25      248.21      5.40 o
   4   2   3        8.23        1.79      2.99 o
   5   2   3       20.22       24.49      6.26 o
   6   2   3       73.74       72.36      2.70 o
   7   2   3       11.44       13.20      2.41 o
   8   2   3        5.15        8.28      2.21 o
   9   2   3        2.33        4.01      2.42 o
  -8   3   3        6.39        4.31      3.42 o
  -7   3   3       14.20       12.93      3.41 o
  -6   3   3       28.52       34.29      3.05 o
  -5   3   3      132.11      136.81      5.79 o
  -4   3   3      201.18      220.85      4.29 o
  -3   3   3      109.74      131.25      3.02 o
  -2   3   3     1639.73     1672.44     15.94 o
  -1   3   3       26.32       33.05      1.31 o
   0   3   3     1239.08     1247.02     12.51 o
   1   3   3     1062.44     1181.72     11.13 o
   2   3   3      380.99      418.60      4.71 o
   3   3   3        0.93        1.02      0.60 o
   4   3   3      220.88      205.87      6.83 o
   5   3   3        0.98       -0.01      1.81 o
   6   3   3       75.54       75.21      2.95 o
   7   3   3        0.19        3.37      2.11 o
   8   3   3        9.49        9.77      2.70 o
   9   3   3        3.93        2.02      2.37 o
  -8   4   3       12.61       10.56      4.43 o
  -7   4   3        7.75       -0.89      2.93 o
  -6   4   3      110.01      111.21      8.27 o
  -5   4   3        0.31       -0.23      1.72 o
  -4   4   3       77.08       72.81      2.82 o
  -3   4   3      665.18      672.03      9.65 o
  -2   4   3      199.23      206.08      3.66 o
  -1   4   3     2472.76     2391.23     22.25 o
   0   4   3       83.80       91.45      2.89 o
   1   4   3     1731.35     1684.14     15.16 o
   2   4   3      186.05      141.29      2.69 o
   3   4   3     1441.03     1394.52     16.77 o
   4   4   3        0.32       -3.07      2.05 o
   5   4   3      138.65      137.37      5.80 o
   6   4   3        3.24        3.81      1.57 o
   7   4   3        5.08        3.87      2.38 o
   8   4   3       21.61       30.55      3.68 o
   9   4   3        1.09        1.65      3.03 o
  -7   5   3        7.53        7.20      3.40 o
  -6   5   3       20.82       16.43      3.20 o
  -5   5   3       49.63       46.56      5.43 o
  -4   5   3       31.25       24.39      2.67 o
  -3   5   3       92.79       89.70      3.44 o
  -2   5   3      255.59      251.85      6.04 o
  -1   5   3      105.61      101.80      3.37 o
   0   5   3     1149.37     1162.14     13.82 o
   1   5   3      203.20      204.77      3.34 o
   2   5   3      215.14      206.48      3.70 o
   3   5   3      130.56      165.50      3.33 o
   4   5   3       25.12       33.84      2.28 o
   5   5   3       15.31       18.73      4.38 o
   6   5   3        1.28       -1.74      2.51 o
   7   5   3        0.60        0.83      2.48 o
   8   5   3        1.56       -3.45      2.65 o
   9   5   3        1.01        0.59      3.25 o
  -7   6   3        3.97        1.91      3.80 o
  -6   6   3       56.90       56.13      4.57 o
  -5   6   3        9.91        8.20      2.35 o
  -4   6   3      374.34      375.68      7.94 o
  -3   6   3       16.53       24.61      2.67 o
  -2   6   3      207.14      228.10      5.77 o
  -1   6   3     1173.64     1117.33     14.68 o
   0   6   3       91.30      116.22      3.61 o
   1   6   3     1413.02     1406.62     17.61 o
   2   6   3       46.22       32.92      2.49 o
   3   6   3      695.26      629.90     10.58 o
   4   6   3      215.46      189.34      4.94 o
   5   6   3      308.08      309.04      8.78 o
   6   6   3        0.60       -2.42      1.97 o
   7   6   3       28.23       33.89      3.58 o
   8   6   3        2.43        3.62      3.17 o
   9   6   3        0.52       -0.35      3.40 o
  -7   7   3        3.07       -0.07      3.41 o
  -6   7   3        9.44        7.30      3.51 o
  -5   7   3       22.98       19.54      2.91 o
  -4   7   3       24.20       28.08      2.99 o
  -3   7   3       33.73       30.65      3.01 o
  -2   7   3       10.48        7.43      2.72 o
  -1   7   3        4.07        4.02      1.46 o
   0   7   3       49.95       40.47      2.63 o
   1   7   3       46.63       50.71      2.79 o
   2   7   3       76.10       78.27      4.11 o
   3   7   3        5.76        3.44      1.59 o
   4   7   3       18.67       22.89      2.16 o
   5   7   3       19.88       22.56      2.47 o
   6   7   3        0.85        0.90      2.72 o
   7   7   3        4.33        3.08      2.95 o
   8   7   3        3.02        5.45      3.41 o
  -6   8   3        2.14       -1.73      2.98 o
  -5   8   3       51.76       58.85      4.54 o
  -4   8   3      170.37      172.02      8.39 o
  -3   8   3       33.88       31.73      3.02 o
  -2   8   3      585.09      572.18     11.26 o
  -1   8   3       19.74       24.35      2.43 o
   0   8   3      319.41      315.67      7.44 o
   1   8   3      664.56      616.14     11.39 o
   2   8   3        9.32       10.24      2.44 o
   3   8   3      278.04      308.73     10.72 o
   4   8   3       29.23       25.35      2.89 o
   5   8   3      100.54       93.28      4.75 o
   6   8   3       37.15       39.39      5.24 o
   7   8   3       37.01       38.28      4.66 o
   8   8   3        0.00        5.70      3.61 o
  -6   9   3        0.47        0.50      3.47 o
  -5   9   3        0.08       -1.44      2.56 o
  -4   9   3       29.74       28.81      3.60 o
  -3   9   3       18.12       16.29      3.99 o
  -2   9   3        1.96       -0.53      2.24 o
  -1   9   3        2.00        2.69      2.14 o
   0   9   3        0.28       -0.05      1.72 o
   1   9   3       20.89       21.38      2.73 o
   2   9   3        1.10        0.69      2.61 o
   3   9   3        5.58        6.23      2.40 o
   4   9   3       18.20       18.43      5.02 o
   5   9   3        8.53        8.67      2.53 o
   6   9   3        0.15       -0.68      3.31 o
   7   9   3        5.57        2.83      3.66 o
   8   9   3        0.08       -0.91      3.72 o
  -5  10   3        1.01       -3.31      3.17 o
  -4  10   3       27.29       28.29      3.81 o
  -3  10   3      160.57      164.63      7.24 o
  -2  10   3      190.32      174.23      7.46 o
  -1  10   3       38.22       37.23      4.24 o
   0  10   3      375.48      387.26     18.74 o
   1  10   3        0.28       -1.97      2.10 o
   2  10   3      210.38      199.46      7.18 o
   3  10   3      169.56      153.15     13.08 o
   4  10   3        4.46        2.70      2.65 o
   5  10   3       47.17       53.84      4.44 o
   6  10   3        9.03        7.72      3.79 o
   7  10   3        8.74        6.46      4.01 o
   8  10   3        3.93        6.35      4.32 o
  -5  11   3        4.93        1.92      4.20 o
  -4  11   3        0.40        0.26      4.08 o
  -3  11   3        4.09        6.55      3.29 o
  -2  11   3       10.69       13.77      3.90 o
  -1  11   3        2.45        2.76      3.28 o
   0  11   3        0.03       -4.19      2.79 o
   1  11   3       20.29       23.40      4.28 o
   2  11   3        4.01        3.68      4.30 o
   3  11   3       25.32       26.75      3.90 o
   4  11   3        6.20        6.90      3.11 o
   5  11   3        0.83       -3.61      3.64 o
   6  11   3       21.04       30.89      5.19 o
   7  11   3        4.22        2.61      4.11 o
  -4  12   3       29.63       48.33     21.86 o
  -3  12   3        4.69        9.87      3.65 o
  -2  12   3       53.18       44.09      4.69 o
  -1  12   3      124.79      129.53      8.40 o
   0  12   3       51.32       47.51      5.59 o
   1  12   3       17.37       20.48      4.47 o
   2  12   3       86.06       89.81      7.16 o
   3  12   3        0.67       -2.58      3.28 o
   4  12   3       50.57       45.97      5.53 o
   5  12   3       16.98       12.75      5.44 o
   6  12   3        2.73        5.82      5.26 o
   7  12   3        5.10        1.12      5.33 o
  -3  13   3       13.90       16.11      4.42 o
  -2  13   3        4.38        1.41      3.32 o
  -1  13   3        1.74        6.30      3.79 o
   0  13   3        0.09       -2.48      3.22 o
   1  13   3        3.07       -1.86      3.56 o
   2  13   3        2.28       -2.30      3.52 o
   3  13   3       11.77       11.79      4.22 o
   4  13   3        0.66       -1.92      3.60 o
   5  13   3        7.58       14.22      7.03 o
   6  13   3        3.64        6.58      5.36 o
  -2  14   3       14.17       19.63      3.90 o
  -1  14   3        2.23        4.97      3.38 o
   0  14   3       21.07       27.06      5.36 o
   1  14   3       22.85       26.30      6.13 o
   2  14   3        2.72        2.68      4.50 o
   3  14   3       13.20       15.64      4.87 o
   4  14   3        4.42        4.55      4.17 o
   5  14   3        0.60        1.67      7.93 o
   0  15   3        7.56        5.72      4.49 o
   1  15   3        0.25       -1.88      5.59 o
   2  15   3        0.09        1.98      4.19 o
   3  15   3        5.27        1.11      5.48 o
  -2 -14   4        0.33       -9.18      6.12 o
  -1 -14   4        0.99        1.18      5.11 o
   0 -14   4        0.00       -2.30      4.29 o
  -4 -13   4       34.48       33.25     10.57 o
  -3 -13   4       31.43       30.06      7.29 o
  -2 -13   4        0.55        3.70      4.87 o
  -1 -13   4       16.81       16.30      6.08 o
   0 -13   4        7.23        8.54      5.36 o
   1 -13   4        8.28        9.79      4.51 o
   2 -13   4       62.12       70.76      7.31 o
  -5 -12   4        0.55       -5.52      4.82 o
  -4 -12   4        3.68       -7.29      4.86 o
  -3 -12   4        0.55       -1.35      4.24 o
  -2 -12   4        0.74        0.70      6.68 o
  -1 -12   4        0.43        0.83      6.12 o
   0 -12   4        1.04        0.99      4.56 o
   1 -12   4        0.85       -3.25      4.15 o
   2 -12   4        1.47        1.50      3.90 o
   3 -12   4        7.53        8.93      4.27 o
  -6 -11   4        4.79        0.84      4.02 o
  -5 -11   4       12.23        6.28      5.06 o
  -4 -11   4        4.05        0.56      6.68 o
  -3 -11   4        0.19        3.90      6.82 o
  -2 -11   4      181.44      184.49     17.39 o
  -1 -11   4       98.74       97.67     12.66 o
   0 -11   4        4.08       15.03      7.24 o
   1 -11   4       46.92       49.35     10.78 o
   2 -11   4        5.74        3.69      2.61 o
   3 -11   4       25.71       37.87      3.94 o
   4 -11   4      106.94      113.89      8.41 o
  -6 -10   4        0.09       -2.78      3.80 o
  -5 -10   4        0.07        8.77      7.24 o
  -4 -10   4        5.17       10.71      6.96 o
  -3 -10   4        0.93       -5.01      5.15 o
  -1 -10   4        8.07        3.10      2.50 o
   0 -10   4        0.89        5.18      4.38 o
   1 -10   4        0.02       -2.16      2.49 o
   2 -10   4       11.22       10.96      3.59 o
   3 -10   4        0.82        0.09      2.42 o
   4 -10   4        0.00       -3.80      2.79 o
   5 -10   4        5.20        1.57      4.20 o
  -7  -9   4        0.22       -5.61      5.07 o
  -6  -9   4       10.54        9.17      6.06 o
  -5  -9   4       45.22       37.97      8.63 o
  -4  -9   4       13.73       11.58      4.91 o
  -3  -9   4       52.08       48.04      6.53 o
  -2  -9   4        2.95       -1.11      3.04 o
  -1  -9   4        3.99        0.31      3.09 o
   0  -9   4      345.99      351.99     13.67 o
   1  -9   4      119.96      109.56      5.08 o
   2  -9   4        7.48        4.41      2.64 o
   3  -9   4       45.05       50.57      4.42 o
   4  -9   4        0.04        0.91      2.34 o
   5  -9   4       17.77       20.57      4.84 o
   6  -9   4       56.83       57.16      6.71 o
  -7  -8   4        4.46        1.03      4.07 o
  -6  -8   4        2.20        0.81      2.90 o
  -5  -8   4        6.10        9.93      2.87 o
  -4  -8   4       23.41       24.05      5.36 o
  -3  -8   4        8.70       12.47      4.59 o
  -2  -8   4      135.68      132.55      7.14 o
  -1  -8   4        5.28        4.30      2.33 o
   0  -8   4       21.39       11.29      3.82 o
   1  -8   4       64.53       61.32      3.91 o
   2  -8   4       60.46       46.97      4.40 o
   3  -8   4        1.09       -0.64      3.45 o
   4  -8   4       40.17       45.59      3.63 o
   5  -8   4       13.17       11.68      4.01 o
   6  -8   4        2.12        1.33      3.26 o
  -8  -7   4        3.87        3.73      4.27 o
  -7  -7   4       11.16       30.40      9.60 o
  -6  -7   4       11.93       14.68      5.92 o
  -5  -7   4        1.59        1.93      2.29 o
  -4  -7   4       73.04       76.31      4.96 o
  -3  -7   4      221.58      219.78     20.45 o
  -2  -7   4        0.60        2.57      2.59 o
  -1  -7   4       71.97       72.35      6.25 o
   0  -7   4        0.23       -0.27      4.73 o
   1  -7   4        1.96       -0.24      1.78 o
   2  -7   4      162.54      171.79      5.98 o
   3  -7   4       57.31       55.96      4.22 o
   4  -7   4        4.22        4.46      2.54 o
   5  -7   4       21.41       27.45      3.37 o
   6  -7   4        0.39       -3.29      3.85 o
   7  -7   4        2.08        3.58      3.25 o
  -8  -6   4        0.37       -5.64      6.40 o
  -7  -6   4        6.83        6.03      3.33 o
  -6  -6   4        0.68       -2.54      2.27 o
  -5  -6   4        2.10        0.91      2.17 o
  -4  -6   4        7.09        6.66      2.04 o
  -3  -6   4       20.98       30.41      2.93 o
  -2  -6   4      246.62      247.72      6.93 o
  -1  -6   4       31.05       34.11      3.58 o
   0  -6   4     1018.21      968.15     19.95 o
   1  -6   4       53.72       54.97      3.79 o
   2  -6   4      163.57      175.41      5.64 o
   3  -6   4      223.05      213.91      6.61 o
   4  -6   4      211.34      181.52      6.26 o
   5  -6   4        2.70        0.53      2.18 o
   6  -6   4       46.38       49.32      5.62 o
   7  -6   4       12.20        8.04      3.43 o
  -8  -5   4        0.07       -2.88      2.87 o
  -7  -5   4       17.28       24.05      3.83 o
  -6  -5   4       12.41       10.63      2.77 o
  -5  -5   4       31.78       40.23      3.51 o
  -4  -5   4       53.49       52.27      3.16 o
  -3  -5   4        0.03        0.97      1.42 o
  -2  -5   4      249.30      247.55      5.29 o
  -1  -5   4      443.13      430.82     10.68 o
   0  -5   4        9.57        9.23      1.94 o
   1  -5   4      100.72       97.55      3.01 o
   2  -5   4        5.45        4.56      1.51 o
   3  -5   4       41.89       38.87      2.77 o
   4  -5   4        2.99       -1.26      2.28 o
   5  -5   4       10.32       14.32      3.66 o
   6  -5   4        3.35        6.73      5.77 o
   7  -5   4        5.20        9.06      3.20 o
   8  -5   4        0.50       -0.85      3.58 o
  -8  -4   4        0.47       -1.36      2.93 o
  -7  -4   4        1.62       -0.85      2.44 o
  -6  -4   4        9.50       15.41      2.82 o
  -5  -4   4      126.32      110.67      4.35 o
  -4  -4   4        9.25       10.84      1.87 o
  -3  -4   4        0.59        0.71      1.18 o
  -2  -4   4       26.88       23.16      1.87 o
  -1  -4   4        0.11        1.23      0.94 o
   0  -4   4      667.62      716.97     10.16 o
   1  -4   4       28.13       12.66      1.34 o
   2  -4   4     1691.52     1733.34     20.60 o
   3  -4   4       30.52       33.42      2.55 o
   4  -4   4       93.43       80.96      3.17 o
   5  -4   4      253.58      255.29     10.64 o
   6  -4   4      175.80      183.72      9.93 o
   7  -4   4        1.98        4.36      2.78 o
   8  -4   4       16.22       16.37      3.50 o
  -8  -3   4        4.88        4.49      3.02 o
  -7  -3   4        0.02       -0.51      1.93 o
  -6  -3   4        0.65        1.34      1.95 o
  -5  -3   4       27.79       27.41      2.52 o
  -4  -3   4        2.10        4.13      1.56 o
  -3  -3   4       22.23       17.59      1.74 o
  -2  -3   4       82.70       80.53      2.60 o
  -1  -3   4       21.56       24.39      1.93 o
   0  -3   4      154.34      152.10      2.87 o
   1  -3   4       21.72       19.41      1.29 o
   2  -3   4        6.49        8.81      1.14 o
   3  -3   4       92.06       82.98      3.64 o
   4  -3   4        0.35       -0.60      1.63 o
   5  -3   4       25.37       22.33      3.07 o
   6  -3   4        7.58        6.01      3.69 o
   7  -3   4        0.73        1.52      2.94 o
   8  -3   4        2.88        7.97      3.11 o
  -8  -2   4        8.25        5.35      3.21 o
  -7  -2   4       46.01       46.70      3.29 o
  -6  -2   4        4.35        3.61      1.79 o
  -5  -2   4       18.22       13.93      1.91 o
  -4  -2   4       33.86       42.07      2.69 o
  -3  -2   4     1175.99     1137.45     14.38 o
  -2  -2   4      109.42       94.94      2.83 o
  -1  -2   4        0.59       -0.70      0.56 o
   0  -2   4       69.14       62.69      2.03 o
   1  -2   4       77.57       88.34      1.94 o
   2  -2   4      831.43      852.86      9.31 o
   3  -2   4       64.22       47.13      2.22 o
   4  -2   4      671.52      678.30     13.87 o
   5  -2   4        4.10        4.08      1.39 o
   6  -2   4       21.26       17.04      2.74 o
   7  -2   4      125.18      132.69      5.22 o
   8  -2   4       58.40       59.82      4.26 o
  -8  -1   4        0.20       -3.71      2.74 o
  -7  -1   4        0.20        2.30      1.98 o
  -6  -1   4        3.32        0.91      1.65 o
  -5  -1   4        5.27        4.25      1.65 o
  -4  -1   4       43.13       39.36      2.01 o
  -3  -1   4        0.08       -1.13      0.75 o
  -2  -1   4      316.96      317.24      6.11 o
  -1  -1   4        8.02       10.67      1.19 o
   0  -1   4        8.34        6.68      0.80 o
   1  -1   4        0.90        0.00      0.59 o
   2  -1   4      119.55      130.06      2.53 o
   3  -1   4      259.36      262.87      5.06 o
   4  -1   4       36.65       40.16      1.88 o
   5  -1   4        1.52        2.19      1.16 o
   6  -1   4       44.59       44.18      2.83 o
   7  -1   4        4.50        5.80      2.16 o
   8  -1   4        6.37        5.22      2.93 o
   9  -1   4        0.04       -2.32      2.61 o
  -8   0   4       29.16       30.51      4.14 o
  -7   0   4       76.77       82.47      5.57 o
  -6   0   4       35.00       38.27      2.79 o
  -5   0   4      325.27      329.05      6.64 o
  -4   0   4       16.67       15.77      1.52 o
  -3   0   4      136.87      103.14      2.44 o
  -2   0   4       56.79       66.94      1.84 o
  -1   0   4     6698.86     6974.38     67.72 o
   0   0   4      159.20      138.31      2.23 o
   1   0   4       20.60       21.37      0.88 o
   2   0   4      141.98      141.37      2.36 o
   3   0   4       18.46       17.95      4.45 o
   4   0   4      467.50      482.59     13.66 o
   5   0   4       41.11       55.42      4.30 o
   6   0   4       99.09       97.66      4.78 o
   7   0   4        0.06        0.49      1.55 o
   8   0   4        4.08        5.59      2.18 o
   9   0   4       31.87       40.69      3.61 o
  -8   1   4        0.29        5.23      3.27 o
  -7   1   4        0.25       -4.03      2.69 o
  -6   1   4       13.93       12.49      2.17 o
  -5   1   4        0.39        0.64      1.60 o
  -4   1   4        1.15        2.76      1.40 o
  -3   1   4      142.33      154.01      3.27 o
  -2   1   4      604.08      605.83      6.56 o
  -1   1   4       49.37       39.10      1.51 o
   0   1   4     2785.37     2854.44     26.76 o
   1   1   4        4.22        1.62      0.53 o
   2   1   4       97.31       94.37      2.41 o
   3   1   4        3.94        4.60      1.68 o
   4   1   4      392.36      381.66      8.97 o
   5   1   4      152.95      152.67      5.21 o
   6   1   4        5.42        2.37      5.15 o
   7   1   4        8.39       11.34      2.63 o
   8   1   4       39.19       46.36      3.11 o
   9   1   4        0.80       -0.61      2.66 o
  -8   2   4       29.27       23.95      4.28 o
  -7   2   4        1.04       -2.34      2.78 o
  -6   2   4       72.17       80.25      5.16 o
  -5   2   4      215.90      211.65      5.45 o
  -4   2   4       77.90       86.03      3.26 o
  -3   2   4      808.42      797.36     10.81 o
  -2   2   4       28.80       37.98      1.59 o
  -1   2   4      854.83      960.21     10.61 o
   0   2   4       39.33       29.06      1.15 o
   1   2   4     5193.94     5266.74     48.32 o
   2   2   4        0.75        0.86      0.78 o
   3   2   4       11.59       18.60      1.88 o
   4   2   4       63.08       52.24      2.68 o
   5   2   4        1.31       -0.56      2.34 o
   6   2   4      112.35      119.52     13.08 o
   7   2   4        0.07        0.34      2.64 o
   8   2   4       10.26        6.54      2.79 o
   9   2   4        0.05        1.25      2.62 o
  -8   3   4       19.18       12.26      4.56 o
  -7   3   4        2.23       -1.73      3.11 o
  -6   3   4        0.44        1.70      2.62 o
  -5   3   4       34.17       32.37      2.20 o
  -4   3   4      370.43      353.77      7.49 o
  -3   3   4       28.26       20.34      1.92 o
  -2   3   4       54.12       41.29      1.80 o
  -1   3   4      445.08      440.52      5.82 o
   0   3   4     1099.89     1199.85     12.16 o
   1   3   4       29.21       26.59      1.08 o
   2   3   4     1951.28     2028.89     21.65 o
   3   3   4       63.75       61.63      1.69 o
   4   3   4      138.56      143.52      5.36 o
   5   3   4       12.63       22.26      3.88 o
   6   3   4      127.63      114.76      3.98 o
   7   3   4       30.73       32.11      2.67 o
   8   3   4        0.30       -4.68      3.12 o
   9   3   4        4.57        2.03      2.60 o
  -7   4   4       39.35       46.31      4.92 o
  -6   4   4       77.68       72.69      5.66 o
  -5   4   4        0.32        1.47      1.81 o
  -4   4   4       56.25       59.90      2.84 o
  -3   4   4      299.05      307.67      5.68 o
  -2   4   4        3.28        3.29      1.11 o
  -1   4   4      241.16      205.00      4.12 o
   0   4   4      336.19      358.63      4.53 o
   1   4   4      943.20      962.85      9.61 o
   2   4   4        6.66        7.12      0.88 o
   3   4   4      340.36      351.00      4.88 o
   4   4   4        4.88        6.33      1.01 o
   5   4   4       87.72       89.33      2.82 o
   6   4   4        1.57       -0.12      1.47 o
   7   4   4        0.10        0.03      2.01 o
   8   4   4        7.52        6.47      3.07 o
   9   4   4        3.54       -1.33      2.81 o
  -7   5   4       10.27        0.64      4.02 o
  -6   5   4       83.31       69.22      4.88 o
  -5   5   4        5.21        6.86      2.27 o
  -4   5   4        2.73        0.88      1.43 o
  -3   5   4      267.25      257.55      5.35 o
  -2   5   4     1740.75     1838.32     22.63 o
  -1   5   4      255.62      242.61      4.83 o
   0   5   4      683.19      662.65      8.70 o
   1   5   4        0.64        1.04      0.88 o
   2   5   4      375.43      322.75      4.44 o
   3   5   4       63.31       54.53      1.85 o
   4   5   4      454.46      470.96      7.47 o
   5   5   4       42.43       38.77      2.99 o
   6   5   4       76.99       93.53      7.48 o
   7   5   4       11.60       16.55      2.92 o
   8   5   4       23.64       19.69      3.39 o
   9   5   4        4.28        5.81      3.29 o
  -7   6   4       16.05       15.20      4.69 o
  -6   6   4        0.29        1.06      2.68 o
  -5   6   4       78.26       77.79      5.27 o
  -4   6   4       74.20       71.54      4.01 o
  -3   6   4        0.09       -1.64      1.40 o
  -2   6   4       22.01       33.13      2.67 o
  -1   6   4      233.87      244.07      5.24 o
   0   6   4      135.94      142.82      3.26 o
   1   6   4        8.03        5.62      1.48 o
   2   6   4       82.51      103.72      4.60 o
   3   6   4      154.68      143.94      4.59 o
   4   6   4        2.24       -0.12      1.71 o
   5   6   4        0.91       -2.07      1.39 o
   6   6   4        7.67        2.59      2.58 o
   7   6   4       49.11       49.68      4.35 o
   8   6   4        0.12        7.57      3.16 o
   9   6   4        0.06       -4.48      2.99 o
  -7   7   4        5.35        4.04      3.71 o
  -6   7   4        0.85        2.21      3.18 o
  -5   7   4       59.91       59.16      4.96 o
  -4   7   4      255.66      240.63      6.66 o
  -3   7   4        7.41        8.03      2.06 o
  -2   7   4       20.58       25.29      2.63 o
  -1   7   4      463.68      460.53      8.41 o
   0   7   4     1536.54     1573.83     19.98 o
   1   7   4      152.06      133.68      4.24 o
   2   7   4      887.72     1025.27     16.60 o
   3   7   4      121.81       93.20      4.22 o
   4   7   4       62.83       46.80      2.65 o
   5   7   4       25.36       22.31      2.68 o
   6   7   4       75.02       72.75      5.11 o
   7   7   4       13.41        9.19      3.80 o
   8   7   4       15.65       17.00      4.38 o
  -6   8   4        6.17        6.56      4.86 o
  -5   8   4       23.08       18.40      3.37 o
  -4   8   4        2.37       -0.21      2.28 o
  -3   8   4       39.46       34.77      3.64 o
  -2   8   4        0.80       -1.09      2.30 o
  -1   8   4        6.25        5.37      1.72 o
   0   8   4        1.01        0.55      1.54 o
   1   8   4       16.34       14.94      2.18 o
   2   8   4       92.36       93.31      4.40 o
   3   8   4       14.70       16.72      2.66 o
   4   8   4       11.08        9.87      2.49 o
   5   8   4       22.57       25.11      2.93 o
   6   8   4        3.45        5.52      3.19 o
   7   8   4        5.64        8.29      3.22 o
   8   8   4        1.74        2.65      4.03 o
  -6   9   4        2.38        0.64      4.20 o
  -5   9   4       12.65       12.74      3.94 o
  -4   9   4        9.22        4.80      2.76 o
  -3   9   4      172.52      158.88      7.67 o
  -2   9   4      438.94      409.84     10.94 o
  -1   9   4        2.33       -2.40      2.03 o
   0   9   4        0.00        3.23      2.35 o
   1   9   4      135.01      135.38      5.69 o
   2   9   4      392.45      386.93     11.46 o
   3   9   4       33.47       27.53      3.35 o
   4   9   4      292.81      342.01      8.95 o
   5   9   4       32.84       27.48      3.12 o
   6   9   4        8.47        3.79      3.18 o
   7   9   4        1.58        1.39      3.46 o
   8   9   4        6.37        8.34      4.27 o
  -5  10   4       17.08       26.08      5.23 o
  -4  10   4        2.12        0.42      2.68 o
  -3  10   4        5.64        3.18      2.66 o
  -2  10   4        9.70        9.81      4.57 o
  -1  10   4        1.46        2.40      2.60 o
   0  10   4       48.13       49.39      3.98 o
   1  10   4        7.43        6.16      2.48 o
   2  10   4       27.35       20.84      3.46 o
   3  10   4       27.91       29.23      3.63 o
   4  10   4       12.68       14.61      3.05 o
   5  10   4        5.36        7.05      3.97 o
   6  10   4        4.74        5.28      3.63 o
   7  10   4        5.61        1.83      4.70 o
   8  10   4        0.93       -6.66      4.44 o
  -4  11   4       14.49       14.63      4.12 o
  -3  11   4        3.67        4.57      3.14 o
  -2  11   4       30.53       24.00      5.43 o
  -1  11   4      221.18      193.02     10.91 o
   0  11   4      293.22      269.25     10.46 o
   1  11   4        1.35       -0.46      3.30 o
   2  11   4        8.70        5.08      3.57 o
   3  11   4       11.51       10.14      3.20 o
   4  11   4       60.60       75.46      9.67 o
   5  11   4        8.65       14.28      5.03 o
   6  11   4       43.85       42.03      5.56 o
   7  11   4        2.85        4.92      4.30 o
  -4  12   4        2.67        2.06      3.49 o
  -3  12   4       20.55       22.87      4.17 o
  -2  12   4        2.96        4.33      6.26 o
  -1  12   4        1.76       -0.46      3.42 o
   0  12   4        1.41        3.04      3.75 o
   1  12   4       35.82       41.83      9.16 o
   2  12   4       31.61       31.85      5.09 o
   3  12   4        0.03       -1.37      3.20 o
   4  12   4       36.22       27.76      4.73 o
   5  12   4       21.35       20.52      5.72 o
   6  12   4        1.94        6.28      4.95 o
   7  12   4        0.89        4.12      5.51 o
  -3  13   4        9.75        4.62      4.18 o
  -2  13   4       23.52       32.71      5.26 o
  -1  13   4        0.52        1.48      3.53 o
   0  13   4       34.00       30.20      5.13 o
   1  13   4      116.40      112.15      8.19 o
   2  13   4       82.38       78.96      7.11 o
   3  13   4        1.73       -5.08      3.39 o
   4  13   4        0.74        1.06      3.90 o
   5  13   4        1.23        0.40      7.86 o
   6  13   4        5.48        3.82      5.36 o
  -2  14   4        5.19        7.08      3.83 o
  -1  14   4        8.10        9.18      7.48 o
   0  14   4       10.73       12.44      4.64 o
   1  14   4        5.07        4.89      4.00 o
   2  14   4        2.12        2.77      4.15 o
   3  14   4       23.75       23.01      5.82 o
   4  14   4        2.14        4.36      5.44 o
   5  14   4        0.57        2.09      7.65 o
   0  15   4        9.01        6.52      4.53 o
   1  15   4        4.97        4.41      4.34 o
   2  15   4       23.81       20.44      6.96 o
   3  15   4       26.96       25.89      6.75 o
  -4 -13   5       14.09       10.02      8.35 o
  -3 -13   5        1.67       14.05      8.35 o
  -2 -13   5        8.58       10.01      5.70 o
  -1 -13   5        2.48        0.14      5.10 o
   0 -13   5        5.00        3.17      4.33 o
   1 -13   5        6.80        5.85      4.98 o
   2 -13   5        0.99       -3.03      4.19 o
  -5 -12   5        2.43       -0.83      7.37 o
  -4 -12   5        0.09       -3.62      6.68 o
  -3 -12   5       26.34       25.04      9.46 o
  -2 -12   5       34.35       37.43      9.88 o
  -1 -12   5        0.00        5.84      6.82 o
   0 -12   5       12.23       17.15      5.70 o
   1 -12   5       10.67        5.75      5.01 o
   2 -12   5        0.34       -0.58      3.83 o
   3 -12   5       10.94        6.44      5.31 o
  -5 -11   5       10.39       -4.31      5.98 o
  -4 -11   5       11.85        9.46      7.37 o
  -3 -11   5        0.02       11.97      7.37 o
  -2 -11   5      123.08      130.37     14.89 o
  -1 -11   5       12.60       16.70      7.65 o
   0 -11   5       42.72       46.20      6.73 o
   1 -11   5       33.78       20.94      5.50 o
   2 -11   5       32.29       39.02      6.61 o
   3 -11   5        5.20       -1.52      2.74 o
   4 -11   5        0.32       -0.05      4.11 o
  -6 -10   5        8.24       20.28      4.72 o
  -5 -10   5        0.04       -5.76      3.84 o
  -4 -10   5       25.43       22.82      8.21 o
  -3 -10   5       20.80       35.34      8.49 o
  -2 -10   5        1.43       -1.81      5.70 o
  -1 -10   5      131.42      125.22     13.77 o
   0 -10   5      120.22      136.64     35.55 o
   1 -10   5        4.96        6.31      3.70 o
   2 -10   5       54.48       58.89      4.66 o
   3 -10   5       49.55       49.41      4.68 o
   4 -10   5        0.34       -0.09      3.20 o
   5 -10   5        8.05       12.06      4.89 o
  -7  -9   5        2.26        3.09      6.40 o
  -6  -9   5       17.72       18.88     10.99 o
  -5  -9   5       14.16        7.56      5.22 o
  -4  -9   5       15.86       11.83      6.82 o
  -3  -9   5       74.77       69.01     10.71 o
  -2  -9   5       79.30       53.29      9.04 o
  -1  -9   5        0.13        2.50      3.27 o
   0  -9   5      450.76      449.75     16.33 o
   1  -9   5       31.03       29.58      4.16 o
   2  -9   5       78.57       83.07      5.09 o
   3  -9   5       59.44       53.88      4.55 o
   4  -9   5       29.89       28.99      4.02 o
   5  -9   5        0.00       -2.43      3.84 o
   6  -9   5        2.08        8.12      4.48 o
  -7  -8   5        3.25        2.23      5.18 o
  -6  -8   5        1.86        4.92      3.11 o
  -5  -8   5       10.84        9.67      3.20 o
  -4  -8   5       43.55       51.64      6.69 o
  -3  -8   5        1.45        0.79      3.53 o
  -2  -8   5      113.02      108.49      6.69 o
  -1  -8   5       56.69       55.24      4.97 o
   0  -8   5        0.13       -4.13      2.75 o
   1  -8   5      294.68      326.66      8.29 o
   2  -8   5       66.44       67.51      4.93 o
   3  -8   5       63.06       67.23      6.41 o
   4  -8   5       72.87       77.31      5.20 o
   5  -8   5       45.01       43.84      5.52 o
   6  -8   5        0.28       -3.97      3.72 o
  -7  -7   5        1.10        7.14      4.87 o
  -6  -7   5        7.31       12.18      3.31 o
  -5  -7   5        0.42        1.41      2.35 o
  -4  -7   5      103.58      126.39      7.25 o
  -3  -7   5      194.20      206.77     11.13 o
  -2  -7   5       17.16       19.45      3.47 o
  -1  -7   5      263.89      257.06      8.59 o
   0  -7   5      396.61      366.81     12.99 o
   1  -7   5        0.58       -0.77      1.88 o
   2  -7   5      756.38      762.03     14.88 o
   3  -7   5       84.99       84.70      4.96 o
   4  -7   5       11.42       23.33      3.21 o
   5  -7   5       25.70       34.98      3.80 o
   6  -7   5       10.09       11.44      4.30 o
   7  -7   5        0.64       -4.26      3.67 o
  -8  -6   5        0.79       -0.33      3.65 o
  -7  -6   5        8.07        6.20      4.65 o
  -6  -6   5        0.25       -0.27      2.55 o
  -5  -6   5       20.96       20.31      3.05 o
  -4  -6   5        5.10        8.88      2.13 o
  -3  -6   5        0.01       -2.41      1.80 o
  -2  -6   5       40.90       44.49      3.49 o
  -1  -6   5        1.72       -0.60      1.85 o
   0  -6   5      123.84      132.04      6.22 o
   1  -6   5       76.44       73.36      2.97 o
   2  -6   5        0.97       -1.80      2.51 o
   3  -6   5      267.52      276.33      7.58 o
   4  -6   5        0.68        4.28      2.42 o
   5  -6   5       82.33       89.05      6.64 o
   6  -6   5       14.07       22.93      4.98 o
   7  -6   5        9.22        9.36      5.12 o
  -8  -5   5        0.43        2.90      3.84 o
  -7  -5   5        7.32       10.80      3.40 o
  -6  -5   5        8.45        7.97      2.93 o
  -5  -5   5       19.25       21.82      2.69 o
  -4  -5   5      101.85      107.36      4.49 o
  -3  -5   5       12.42       12.66      1.78 o
  -2  -5   5      548.34      639.50     10.80 o
  -1  -5   5     1423.60     1397.22     23.37 o
   0  -5   5       15.08       12.90      1.52 o
   1  -5   5      417.31      459.91      8.40 o
   2  -5   5     1128.31     1036.34     14.57 o
   3  -5   5        2.55        3.48      2.00 o
   4  -5   5      657.04      670.77     13.20 o
   5  -5   5      128.72      113.72      7.00 o
   6  -5   5        7.43        4.61      4.41 o
   7  -5   5        7.05        9.19      3.56 o
  -8  -4   5        1.82       -2.05      3.50 o
  -7  -4   5        4.79        0.41      2.76 o
  -6  -4   5        0.00       -0.46      2.04 o
  -5  -4   5       21.91       22.09      2.61 o
  -4  -4   5       10.83       12.39      2.64 o
  -3  -4   5       91.11       95.15      3.55 o
  -2  -4   5       38.95       44.08      2.53 o
  -1  -4   5      109.31      100.93      4.94 o
   0  -4   5        0.35        1.85      1.13 o
   1  -4   5        0.82        0.59      1.10 o
   2  -4   5        4.87        4.57      1.46 o
   3  -4   5       70.56       65.92      2.87 o
   4  -4   5        7.26        3.79      2.18 o
   5  -4   5      210.25      218.28     10.55 o
   6  -4   5       23.07       17.48     12.80 o
   7  -4   5       34.88       34.68      4.98 o
   8  -4   5        0.02        1.49      2.80 o
  -8  -3   5        6.84        5.00      3.74 o
  -7  -3   5        3.38        4.11      2.45 o
  -6  -3   5        2.97        2.67      1.94 o
  -5  -3   5       92.67       94.37      4.04 o
  -4  -3   5       62.01       53.74      3.20 o
  -3  -3   5       50.73       34.37      2.24 o
  -2  -3   5      385.55      360.70      7.19 o
  -1  -3   5        9.68       11.59      1.77 o
   0  -3   5     1763.79     1837.09     23.24 o
   1  -3   5     3567.66     3580.12     43.17 o
   2  -3   5      149.19      130.91      2.84 o
   3  -3   5      369.05      391.05      5.88 o
   4  -3   5     1110.29     1041.30     19.76 o
   5  -3   5       23.24       27.74      4.32 o
   6  -3   5      270.05      311.01     12.06 o
   7  -3   5       53.99       53.52      4.79 o
   8  -3   5        9.73        6.55      2.99 o
  -8  -2   5        0.61        0.63      3.10 o
  -7  -2   5       17.29       16.04      2.94 o
  -6  -2   5        3.46        2.46      1.86 o
  -5  -2   5       28.30       23.59      2.33 o
  -4  -2   5       59.55       61.36      2.68 o
  -3  -2   5        4.90        3.99      1.25 o
  -2  -2   5      202.16      199.36      7.64 o
  -1  -2   5       90.60       98.14      4.66 o
   0  -2   5       97.40       86.96      2.27 o
   1  -2   5       89.41       85.23      2.11 o
   2  -2   5       45.49       46.12      1.92 o
   3  -2   5       14.55       16.15      2.43 o
   4  -2   5       26.95       25.59      2.39 o
   5  -2   5       10.64        4.31      2.14 o
   6  -2   5       24.12       18.77      3.20 o
   7  -2   5      136.45      137.40      8.28 o
   8  -2   5       18.30       10.26      4.40 o
  -8  -1   5       17.68       14.21      3.72 o
  -7  -1   5        1.12       -0.97      2.71 o
  -6  -1   5       61.63       69.54      3.69 o
  -5  -1   5       28.10       25.60      2.42 o
  -4  -1   5        7.69        5.88      1.39 o
  -3  -1   5      432.19      482.45      7.21 o
  -2  -1   5      440.61      430.64      5.65 o
  -1  -1   5       51.64       67.17      2.39 o
   0  -1   5      524.86      527.48      6.30 o
   1  -1   5      504.70      523.86      6.46 o
   2  -1   5     2029.73     2175.55     24.49 o
   3  -1   5     1508.07     1500.62     22.95 o
   4  -1   5       97.63       90.57      3.45 o
   5  -1   5      143.38      125.07      3.72 o
   6  -1   5      463.97      443.07     10.24 o
   7  -1   5       11.26       13.54      2.66 o
   8  -1   5       47.52       54.79      4.98 o
  -8   0   5       10.63       10.04      3.62 o
  -7   0   5        5.21        1.11      3.02 o
  -6   0   5        5.33        4.17      2.00 o
  -5   0   5      168.77      180.94      5.02 o
  -4   0   5        5.20        6.88      1.47 o
  -3   0   5      173.56      151.70      3.50 o
  -2   0   5     1046.87      971.26     11.90 o
  -1   0   5      598.88      552.26      6.83 o
   0   0   5      411.57      386.71      4.75 o
   1   0   5      338.14      308.79      3.95 o
   2   0   5        0.03        0.06      0.99 o
   3   0   5        5.09        7.57      1.25 o
   4   0   5       55.12       48.42      7.37 o
   5   0   5       45.00       46.13      5.91 o
   6   0   5       25.73       22.35      2.08 o
   7   0   5        0.02        2.21      1.80 o
   8   0   5       20.44       18.70      4.09 o
   9   0   5       45.36       46.87      4.44 o
  -8   1   5       15.64        8.22      5.77 o
  -7   1   5        8.01        7.60      2.76 o
  -6   1   5      100.93       91.66      5.25 o
  -5   1   5        6.26        1.41      1.72 o
  -4   1   5      267.33      275.01      5.59 o
  -3   1   5       52.54       53.72      3.37 o
  -2   1   5       18.15       15.97      1.31 o
  -1   1   5     1866.65     1839.55     19.15 o
   0   1   5     1825.01     1804.69     17.57 o
   1   1   5     1174.87     1195.58     11.75 o
   2   1   5      647.87      610.72      8.22 o
   3   1   5       37.36       46.11      3.83 o
   4   1   5      785.21      882.95     17.95 o
   5   1   5      205.22      207.73      6.29 o
   6   1   5       12.01        9.55      1.78 o
   7   1   5       29.04       31.80      7.30 o
   8   1   5      104.58      107.95      4.06 o
   9   1   5        1.50        0.27      2.51 o
  -8   2   5        9.98        9.21      4.58 o
  -7   2   5       35.62       40.36      6.08 o
  -6   2   5      132.82      146.79      5.33 o
  -5   2   5       96.70      100.72      4.99 o
  -4   2   5       34.60       36.83      2.66 o
  -3   2   5      985.28     1065.14     13.84 o
  -2   2   5       80.91       83.56      2.53 o
  -1   2   5      283.06      285.22      4.31 o
   0   2   5     2242.40     2105.05     20.36 o
   1   2   5      884.48      896.77      9.15 o
   2   2   5       56.84       76.45      1.98 o
   3   2   5     1145.11     1045.79     16.46 o
   4   2   5       54.06       52.09      3.66 o
   5   2   5        4.27        6.18      1.60 o
   6   2   5       39.97       33.17      4.70 o
   7   2   5       22.45       18.09      8.07 o
   8   2   5        5.25        4.53      2.79 o
   9   2   5        0.10        0.45      2.27 o
  -8   3   5       17.21       13.28      4.79 o
  -7   3   5        7.51       12.14      7.54 o
  -6   3   5       36.42       44.58      3.47 o
  -5   3   5       48.53       50.26      3.33 o
  -4   3   5      251.58      245.68      6.05 o
  -3   3   5        8.49        7.14      1.52 o
  -2   3   5      613.40      616.57      8.28 o
  -1   3   5       23.23       25.45      1.85 o
   0   3   5      116.87      122.44      2.50 o
   1   3   5     1848.92     1726.76     16.81 o
   2   3   5      692.08      738.61      8.16 o
   3   3   5      539.60      624.09      7.85 o
   4   3   5      260.94      216.47      5.26 o
   5   3   5        1.46        6.84      7.10 o
   6   3   5      152.20      164.18     11.41 o
   7   3   5       15.04       -1.25      5.57 o
   8   3   5        0.04        0.26      2.00 o
   9   3   5        4.79        1.20      3.23 o
  -7   4   5       34.34       25.45      5.00 o
  -6   4   5       26.61       25.99      4.20 o
  -5   4   5       91.63       94.41      3.53 o
  -4   4   5      526.73      528.67      8.62 o
  -3   4   5      380.55      390.14      7.48 o
  -2   4   5       56.95       60.24      2.91 o
  -1   4   5     2291.03     2401.03     30.48 o
   0   4   5       89.17      106.06      2.45 o
   1   4   5       34.53       37.81      1.66 o
   2   4   5      448.33      438.79      5.52 o
   3   4   5      101.35      123.76      2.68 o
   4   4   5       10.22       10.26      0.97 o
   5   4   5      354.93      324.27      9.83 o
   6   4   5       10.98       35.76      8.49 o
   7   4   5        1.35       -0.96      1.77 o
   8   4   5        9.15        8.22      2.51 o
   9   4   5        3.63        2.69      4.52 o
  -7   5   5       24.78       23.81      5.15 o
  -6   5   5       59.48       52.29      4.53 o
  -5   5   5        8.71        9.19      2.07 o
  -4   5   5       19.55       18.19      2.16 o
  -3   5   5       70.11       73.46      3.21 o
  -2   5   5      122.21      134.23      3.84 o
  -1   5   5       16.32       22.77      1.82 o
   0   5   5      375.64      436.24      7.15 o
   1   5   5      328.06      356.30      5.58 o
   2   5   5      111.13      122.61      2.66 o
   3   5   5      178.04      191.32      3.72 o
   4   5   5       14.31       17.56      1.51 o
   5   5   5       42.04       40.26      2.50 o
   6   5   5       36.50       36.78      3.39 o
   7   5   5        2.40       -0.03      4.55 o
   8   5   5       25.25       17.41      3.11 o
   9   5   5        0.18       -3.50      3.65 o
  -7   6   5        3.22       -0.69      3.90 o
  -6   6   5       26.23       21.02      3.89 o
  -5   6   5      222.08      224.27      9.36 o
  -4   6   5       45.69       45.94      3.73 o
  -3   6   5       92.81       93.62      3.83 o
  -2   6   5      853.27      860.66     12.38 o
  -1   6   5      588.67      619.05      9.47 o
   0   6   5       41.21       47.92      2.31 o
   1   6   5     1456.91     1528.04     19.07 o
   2   6   5       42.49       29.92      2.02 o
   3   6   5       16.14       21.51      1.63 o
   4   6   5       40.40       40.91      2.33 o
   5   6   5       20.62       30.48      2.57 o
   6   6   5        7.39        2.37      2.56 o
   7   6   5       39.17       39.30      4.13 o
   8   6   5        0.30        3.10      3.90 o
   9   6   5        0.10       -3.90      3.25 o
  -6   7   5        0.00        0.71      4.56 o
  -5   7   5       69.34       73.44      4.99 o
  -4   7   5      105.92      113.65      4.65 o
  -3   7   5        1.32       -0.96      1.95 o
  -2   7   5        0.02       -1.67      1.74 o
  -1   7   5        6.34        4.95      1.61 o
   0   7   5        5.11        4.98      1.53 o
   1   7   5      173.96      167.61      4.27 o
   2   7   5       53.68       59.42      3.07 o
   3   7   5      291.53      266.76      5.90 o
   4   7   5       12.69       11.72      1.51 o
   5   7   5        0.51       -0.69      1.73 o
   6   7   5        1.72        5.66      3.13 o
   7   7   5        2.66        4.97      3.29 o
   8   7   5        1.34        4.28      3.37 o
  -6   8   5       44.62       50.02      5.46 o
  -5   8   5       20.30       24.20      5.18 o
  -4   8   5      142.24      137.91      6.44 o
  -3   8   5      692.54      702.90     12.44 o
  -2   8   5       73.59       86.72      4.62 o
  -1   8   5       61.55       67.01      3.65 o
   0   8   5      608.04      621.09     11.75 o
   1   8   5      514.86      528.26      9.55 o
   2   8   5       26.26       24.19      2.61 o
   3   8   5      396.79      419.99      9.63 o
   4   8   5       55.31       56.24      3.40 o
   5   8   5       13.26       16.75      2.59 o
   6   8   5        3.26        5.34      3.01 o
   7   8   5        3.52        4.17      6.96 o
   8   8   5        1.19       -2.40      3.58 o
  -5   9   5        6.11        7.67      3.14 o
  -4   9   5        0.69       -0.46      2.61 o
  -3   9   5       62.59       62.93      5.14 o
  -2   9   5       33.40       31.94      3.60 o
  -1   9   5        1.24       -3.08      2.26 o
   0   9   5       35.59       35.25      3.07 o
   1   9   5        6.80        4.79      1.96 o
   2   9   5       74.02       67.21      5.76 o
   3   9   5      162.50      157.72      6.41 o
   4   9   5        1.32       -2.15      2.15 o
   5   9   5      129.94      131.10      7.38 o
   6   9   5        0.63        3.50      3.25 o
   7   9   5        4.88        6.84      3.84 o
   8   9   5        0.58       -2.03      3.84 o
  -5  10   5        0.04       -3.11      4.94 o
  -4  10   5       72.44       64.27      6.57 o
  -3  10   5       23.92       25.78      4.05 o
  -2  10   5      393.47      365.38     13.28 o
  -1  10   5      772.37      767.61     19.12 o
   0  10   5      181.30      167.91      6.73 o
   1  10   5       54.20       57.78      4.14 o
   2  10   5      159.79      166.31      7.05 o
   3  10   5      170.88      191.82      8.96 o
   4  10   5        3.25        5.43      2.59 o
   5  10   5       56.24       55.17      5.45 o
   6  10   5        8.27       12.64      3.96 o
   7  10   5        1.71        5.01      5.44 o
   8  10   5        0.01       -3.69      4.20 o
  -4  11   5        0.62       -0.81      3.38 o
  -3  11   5       11.80        9.66      4.22 o
  -2  11   5       15.49       18.71      5.31 o
  -1  11   5        3.76        2.47      4.20 o
   0  11   5        2.28        5.81      3.61 o
   1  11   5       25.31       21.13      4.59 o
   2  11   5      121.85      115.13      6.61 o
   3  11   5        4.32        3.55      2.91 o
   4  11   5       62.93       63.20      5.00 o
   5  11   5       69.31       56.68      5.91 o
   6  11   5        0.28        2.96      3.85 o
   7  11   5       32.99       37.20      7.82 o
  -4  12   5        9.11        5.79      3.83 o
  -3  12   5        1.15        0.02      3.24 o
  -2  12   5       50.47       42.40      6.94 o
  -1  12   5       14.17       12.69      8.70 o
   0  12   5      390.86      373.15     17.90 o
   1  12   5      315.56      338.99     12.32 o
   2  12   5      196.77      186.01      9.94 o
   3  12   5       31.16       38.94      7.44 o
   4  12   5       15.33       18.63      4.62 o
   5  12   5       24.66       24.89      6.14 o
   6  12   5        0.07        2.47      4.23 o
   7  12   5        4.11        2.74     15.10 o
  -3  13   5        2.77        0.06      3.58 o
  -2  13   5        0.61        1.90      5.25 o
  -1  13   5       14.49       12.71      8.77 o
   0  13   5       38.63       47.76      5.91 o
   1  13   5        4.93        4.23      3.70 o
   2  13   5        7.26        9.24      4.22 o
   3  13   5       48.36       54.54      6.36 o
   4  13   5       84.96       90.23      7.49 o
   5  13   5        1.17       10.86      5.52 o
   6  13   5       22.06       30.74      6.72 o
  -2  14   5        2.63        0.72      3.61 o
  -1  14   5        6.98        7.10      5.71 o
   0  14   5       25.51       25.19      5.27 o
   1  14   5        6.89       17.76      4.67 o
   2  14   5      172.35      158.62     10.10 o
   3  14   5       69.88       79.42     11.11 o
   4  14   5       72.73       72.85      9.36 o
   5  14   5        8.37        5.70      7.24 o
   0  15   5        1.81        2.76      4.73 o
   1  15   5        5.95       10.08      4.78 o
   2  15   5       20.21       28.58      5.78 o
   3  15   5        5.02        8.37     12.04 o
  -3 -13   6       34.61       35.90     11.55 o
  -2 -13   6        0.64        4.03      8.21 o
  -1 -13   6       19.62       20.31      9.04 o
   0 -13   6        8.46        7.13      5.31 o
   1 -13   6        0.10        2.08      4.66 o
  -4 -12   6        0.61       -2.78      6.96 o
  -3 -12   6       29.41       56.21     11.97 o
  -2 -12   6        3.57       -5.57      6.82 o
  -1 -12   6       55.04       26.57      9.32 o
   0 -12   6        0.50        2.97      4.64 o
   1 -12   6        0.00        9.90      9.81 o
   2 -12   6        1.05        3.15      4.95 o
   3 -12   6        7.18        8.93      5.65 o
  -5 -11   6        3.79        6.02      4.61 o
  -4 -11   6       12.83       16.00      8.35 o
  -3 -11   6       28.13       24.63      8.63 o
  -2 -11   6        1.46        6.26      7.51 o
  -1 -11   6      100.55      122.02     14.47 o
   0 -11   6        5.63        4.87      4.65 o
   1 -11   6       30.95       38.87      8.97 o
   2 -11   6        6.17        2.35      9.60 o
   3 -11   6        0.13        1.68      4.61 o
   4 -11   6        8.33        5.15      8.49 o
  -6 -10   6        4.91       -3.63      4.44 o
  -5 -10   6        1.81       -4.11      4.31 o
  -4 -10   6       10.96        8.90      7.37 o
  -3 -10   6       16.04       20.59      7.93 o
  -2 -10   6        1.69       -0.28      6.54 o
  -1 -10   6       88.28       93.78     12.66 o
   0 -10   6      130.12      128.79      9.99 o
   1 -10   6      180.35      189.61      9.90 o
   2 -10   6        1.28       -2.21      2.71 o
   3 -10   6        1.80        3.36      3.13 o
   4 -10   6        1.98       -1.12      3.82 o
   5 -10   6        0.02        0.11      4.26 o
  -6  -9   6        0.35       -5.41      3.73 o
  -5  -9   6       62.50       63.61      7.69 o
  -4  -9   6        9.00        7.65      6.96 o
  -3  -9   6       22.97       21.01      7.93 o
  -2  -9   6       57.18       49.95      9.60 o
  -1  -9   6       80.81       86.10      8.16 o
   0  -9   6        5.54        3.14      3.40 o
   1  -9   6      184.89      202.21      9.19 o
   2  -9   6       54.78       52.77      4.95 o
   3  -9   6       17.11       17.59      3.34 o
   4  -9   6        0.63        2.61      3.57 o
   5  -9   6        0.80       -4.78      3.72 o
  -7  -8   6        6.35        5.43      7.65 o
  -6  -8   6        0.09       -1.47      3.98 o
  -5  -8   6        6.43        5.88      3.00 o
  -4  -8   6       51.98       51.71     10.99 o
  -3  -8   6       11.25       13.62      7.24 o
  -2  -8   6      119.41      108.33      6.90 o
  -1  -8   6       34.17       32.32      5.30 o
   0  -8   6        1.08       -2.11      3.01 o
   1  -8   6      170.66      124.92      7.22 o
   2  -8   6      555.45      561.33     12.65 o
   3  -8   6      246.39      223.06      7.54 o
   4  -8   6       21.02       18.54      6.24 o
   5  -8   6        4.38        2.04      3.69 o
   6  -8   6        0.74        0.03      4.03 o
  -7  -7   6        0.91       -2.22      4.27 o
  -6  -7   6        2.82        0.04      3.01 o
  -5  -7   6       69.20       73.62      5.41 o
  -4  -7   6        0.07       -0.06      2.24 o
  -3  -7   6      185.69      176.50      8.75 o
  -2  -7   6       19.77       25.39      3.33 o
  -1  -7   6       83.52       88.34      5.08 o
   0  -7   6       96.00       92.47      5.10 o
   1  -7   6       30.51       27.42      5.22 o
   2  -7   6       21.16       20.93      3.05 o
   3  -7   6      180.21      183.54      6.82 o
   4  -7   6      122.69      112.96      5.91 o
   5  -7   6        3.38        6.33      3.81 o
   6  -7   6        0.96        5.64      6.87 o
  -7  -6   6        4.65        6.58      4.47 o
  -6  -6   6        0.82        2.27      4.38 o
  -5  -6   6       92.39       99.81      5.34 o
  -4  -6   6        5.33        3.10      1.98 o
  -3  -6   6       19.35       26.86      2.37 o
  -2  -6   6      288.26      255.41      7.58 o
  -1  -6   6      116.19      129.07      5.81 o
   0  -6   6      415.93      391.98      8.94 o
   1  -6   6        3.36        2.13      1.63 o
   2  -6   6       11.58        9.40      2.13 o
   3  -6   6      343.77      288.87      7.91 o
   4  -6   6      626.86      621.44     13.16 o
   5  -6   6      141.61      129.47      7.92 o
   6  -6   6       33.63       30.17      5.81 o
   7  -6   6        3.28        0.78      5.01 o
  -7  -5   6        0.44       -0.92      3.29 o
  -6  -5   6        0.21       -3.12      2.15 o
  -5  -5   6        8.48        5.99      2.27 o
  -4  -5   6        1.88        4.45      1.97 o
  -3  -5   6      260.88      271.22      7.80 o
  -2  -5   6        0.66        1.95      1.52 o
  -1  -5   6      128.38      122.31      5.30 o
   0  -5   6        2.31        2.48      1.27 o
   1  -5   6       46.83       46.69      2.77 o
   2  -5   6        2.11        0.19      1.64 o
   3  -5   6       41.13       36.52      2.79 o
   4  -5   6       28.14       27.12      2.86 o
   5  -5   6       50.37       47.50      5.09 o
   6  -5   6       75.76       73.95      7.55 o
   7  -5   6        0.00        0.28      4.38 o
  -8  -4   6        5.16       11.15      4.23 o
  -7  -4   6        2.25        2.52      2.82 o
  -6  -4   6       51.42       55.80      3.63 o
  -5  -4   6       73.06       70.91      4.09 o
  -4  -4   6        1.75        2.24      1.74 o
  -3  -4   6      649.17      630.41     10.31 o
  -2  -4   6      135.60      143.23      5.47 o
  -1  -4   6        1.65       -3.17      2.71 o
   0  -4   6      962.23      952.90     14.35 o
   1  -4   6      696.86      714.93     11.59 o
   2  -4   6      740.19      743.30     13.23 o
   3  -4   6        1.42        1.66      1.45 o
   4  -4   6        0.59        1.69      2.21 o
   5  -4   6      419.26      396.15     11.16 o
   6  -4   6      273.31      270.12     11.90 o
   7  -4   6       42.14       36.35     10.64 o
   8  -4   6       15.00       22.33      4.32 o
  -8  -3   6        1.40        8.72      4.15 o
  -7  -3   6       29.58       25.30      3.40 o
  -6  -3   6       36.48       29.10      2.87 o
  -5  -3   6        9.23        9.42      1.96 o
  -4  -3   6        0.51        1.30      1.58 o
  -3  -3   6       80.04       81.94      3.44 o
  -2  -3   6       50.14       56.90      3.15 o
  -1  -3   6      548.51      589.60     10.97 o
   0  -3   6        0.03       -1.06      1.29 o
   1  -3   6        8.30       11.13      1.35 o
   2  -3   6       10.46       11.30      1.49 o
   3  -3   6       23.62       24.99      1.60 o
   4  -3   6       92.91       87.93      5.46 o
   5  -3   6      102.01       95.40      5.34 o
   6  -3   6       40.48       40.43      9.53 o
   7  -3   6        1.39       15.35      6.61 o
   8  -3   6       18.72       11.92      4.31 o
  -8  -2   6        0.01       -0.52      3.69 o
  -7  -2   6       55.15       60.93      4.43 o
  -6  -2   6       62.50       69.23      4.64 o
  -5  -2   6        6.91        6.22      1.76 o
  -4  -2   6      278.50      292.30      6.44 o
  -3  -2   6      375.74      392.02      6.40 o
  -2  -2   6       31.82       29.43      2.09 o
  -1  -2   6     1904.85     1956.30     24.83 o
   0  -2   6     1075.60     1246.96     14.33 o
   1  -2   6       70.55       88.10      2.48 o
   2  -2   6      786.26      807.59     10.33 o
   3  -2   6      792.45      842.64     14.34 o
   4  -2   6      597.92      579.38     10.77 o
   5  -2   6       20.98       21.61      4.33 o
   6  -2   6       14.58       14.87      2.65 o
   7  -2   6      177.99      184.10     20.24 o
   8  -2   6       59.54       59.23      4.97 o
  -8  -1   6       15.01       11.90      4.35 o
  -7  -1   6       41.38       38.04      3.85 o
  -6  -1   6        1.61        1.98      2.20 o
  -5  -1   6      321.74      323.58      9.01 o
  -4  -1   6      219.73      203.38      4.62 o
  -3  -1   6       48.40       52.16      2.28 o
  -2  -1   6        0.35       -1.02      1.16 o
  -1  -1   6      345.43      373.09      7.16 o
   0  -1   6      451.63      499.85      6.24 o
   1  -1   6      333.32      393.70      5.45 o
   2  -1   6       31.77       38.59      1.56 o
   3  -1   6      169.74      176.38      4.39 o
   4  -1   6       59.01       55.82      4.40 o
   5  -1   6       56.67       51.69      2.54 o
   6  -1   6      115.78      112.80      4.15 o
   7  -1   6       35.26       33.42      4.49 o
   8  -1   6       26.59       29.91      4.92 o
  -8   0   6       14.78       14.03      4.65 o
  -7   0   6       18.46       17.59      3.22 o
  -6   0   6        5.26        3.32      2.21 o
  -5   0   6      137.71      135.67      4.99 o
  -4   0   6      324.72      337.54      6.24 o
  -3   0   6        0.46        2.45      1.48 o
  -2   0   6      561.69      572.21      9.08 o
  -1   0   6      512.90      453.62      6.91 o
   0   0   6      543.66      576.31      6.28 o
   1   0   6     1804.33     1991.81     20.15 o
   2   0   6     1796.38     2214.65     25.12 o
   3   0   6       89.22       77.66      2.62 o
   4   0   6      109.50      102.92      3.44 o
   5   0   6      156.53      156.40      7.24 o
   6   0   6      208.48      201.89     10.59 o
   7   0   6        6.25       10.33      9.04 o
   8   0   6        7.24        2.46      2.41 o
   9   0   6       29.96       30.93      3.89 o
  -8   1   6       19.02       16.40      4.96 o
  -7   1   6       16.45       21.35      3.42 o
  -6   1   6      108.18      114.21      8.84 o
  -5   1   6      256.79      263.99      6.48 o
  -4   1   6        7.41        2.45      1.77 o
  -3   1   6     2636.99     2826.88     35.88 o
  -2   1   6     1054.47     1083.93     12.87 o
  -1   1   6      147.54      148.32      3.65 o
   0   1   6      133.86      110.20      2.34 o
   1   1   6      322.31      325.39      4.39 o
   2   1   6     1059.29     1063.95     13.62 o
   3   1   6        6.23        3.40      0.90 o
   4   1   6       20.84       26.23      3.35 o
   5   1   6      197.16      209.28      6.74 o
   6   1   6       81.03       82.85      4.44 o
   7   1   6       16.21       19.06      7.51 o
   8   1   6       47.35       62.05     12.38 o
   9   1   6        5.11        5.23      3.46 o
  -7   2   6       18.55       14.50      3.71 o
  -6   2   6       43.11       53.05      4.23 o
  -5   2   6       55.53       56.16      3.53 o
  -4   2   6       60.46       62.15      3.64 o
  -3   2   6      125.97      111.96      3.59 o
  -2   2   6     1225.16     1366.84     15.88 o
  -1   2   6      218.64      252.85      4.73 o
   0   2   6      220.90      233.11      3.55 o
   1   2   6       65.56       56.27      1.77 o
   2   2   6      640.78      678.74      8.60 o
   3   2   6      461.34      426.83      6.53 o
   4   2   6      728.92      789.35     20.01 o
   5   2   6       34.45       27.06      2.80 o
   6   2   6        4.47        3.15      3.16 o
   7   2   6       11.46       -2.78      6.54 o
   8   2   6       36.49       35.34     10.44 o
   9   2   6        0.06        1.93      8.00 o
  -7   3   6       60.88       68.22      7.42 o
  -6   3   6      157.08      149.13      5.79 o
  -5   3   6       92.32      100.27      5.91 o
  -4   3   6      424.86      423.86      8.12 o
  -3   3   6      893.18      991.07     13.45 o
  -2   3   6      187.46      182.07      3.86 o
  -1   3   6     9258.34    10008.38    109.76 o
   0   3   6     1145.11     1271.19     14.67 o
   1   3   6      369.14      406.02      5.34 o
   2   3   6      441.11      456.96      5.88 o
   3   3   6       15.79       15.97      1.16 o
   4   3   6      780.45      683.62     13.78 o
   5   3   6      133.37      144.76     11.20 o
   6   3   6        0.16       -3.25      5.91 o
   7   3   6      106.15      138.86     15.72 o
   8   3   6       33.55       32.00     10.85 o
   9   3   6        3.48       12.24      8.90 o
  -7   4   6       23.93       25.04      5.34 o
  -6   4   6        0.09       -1.74      2.50 o
  -5   4   6       37.20       40.77      2.76 o
  -4   4   6       47.49       55.37      5.24 o
  -3   4   6       68.28       66.23      3.07 o
  -2   4   6      142.52      149.38      3.95 o
  -1   4   6       45.74       47.68      2.37 o
   0   4   6     2680.18     2992.78     34.44 o
   1   4   6      815.20      872.83     10.64 o
   2   4   6       32.65       38.10      1.98 o
   3   4   6        2.74        1.23      0.91 o
   4   4   6      198.36      203.61      3.54 o
   5   4   6       15.10       10.33      1.42 o
   6   4   6      195.77      180.10      6.80 o
   7   4   6        3.29        0.32      4.52 o
   8   4   6        0.11        2.91      3.20 o
   9   4   6        0.10        1.36      5.43 o
  -7   5   6        2.55       -1.87      4.08 o
  -6   5   6        6.87        1.11      3.14 o
  -5   5   6      398.63      456.56     11.70 o
  -4   5   6      659.19      644.67     13.50 o
  -3   5   6      251.24      230.23      5.22 o
  -2   5   6      797.14      875.71     12.48 o
  -1   5   6     1595.85     1701.19     21.26 o
   0   5   6      260.10      287.18      5.52 o
   1   5   6     8306.17     8842.55     91.62 o
   2   5   6      202.02      194.87      4.73 o
   3   5   6      332.80      334.00      5.00 o
   4   5   6      190.82      208.39      3.91 o
   5   5   6        0.90       -0.50      1.20 o
   6   5   6      214.01      187.12      4.90 o
   7   5   6       57.63       56.98      3.92 o
   8   5   6        1.34        3.87      2.51 o
   9   5   6       25.28       28.52      5.43 o
  -7   6   6        0.09        3.18      4.21 o
  -6   6   6        0.76        0.78      3.25 o
  -5   6   6       50.47       51.88      4.78 o
  -4   6   6       14.27       20.68      2.57 o
  -3   6   6       42.57       47.58      3.12 o
  -2   6   6        8.86        8.15      1.71 o
  -1   6   6        6.87        8.94      1.49 o
   0   6   6       31.15       36.19      2.24 o
   1   6   6        2.69        4.57      1.45 o
   2   6   6     1242.67     1373.23     17.37 o
   3   6   6      239.34      233.57      4.30 o
   4   6   6       28.57       32.84      2.11 o
   5   6   6        6.72        5.36      1.57 o
   6   6   6       81.42       81.92      4.60 o
   7   6   6        1.46       -0.83      4.45 o
   8   6   6       46.70       52.96      4.76 o
   9   6   6        0.07        0.00      4.59 o
  -6   7   6       19.68       19.37      4.23 o
  -5   7   6        1.87       -3.68      2.45 o
  -4   7   6       66.04       52.41      4.32 o
  -3   7   6     1157.31     1148.99     22.66 o
  -2   7   6     1247.71     1257.99     18.58 o
  -1   7   6      341.51      317.52      6.41 o
   0   7   6      740.43      832.04     12.14 o
   1   7   6     1111.02     1233.99     16.36 o
   2   7   6       42.61       41.23      2.66 o
   3   7   6     2115.32     2250.77     29.20 o
   4   7   6       12.42        9.03      1.27 o
   5   7   6       72.28       79.58      3.56 o
   6   7   6       35.84       41.70      8.14 o
   7   7   6        1.09        0.39      4.73 o
   8   7   6       33.10       40.00      8.70 o
  -6   8   6        0.11        2.27      3.99 o
  -5   8   6        9.92       11.71      3.21 o
  -4   8   6        6.22        6.39      2.61 o
  -3   8   6       43.99       45.31      3.86 o
  -2   8   6       84.44       89.76      4.96 o
  -1   8   6       20.27       24.07      2.58 o
   0   8   6        4.03        3.05      1.82 o
   1   8   6        8.65        9.48      2.02 o
   2   8   6        1.29        1.90      1.86 o
   3   8   6        6.08       10.98      2.01 o
   4   8   6      134.39      130.97      5.10 o
   5   8   6        7.65        5.95      2.50 o
   6   8   6       15.16       20.29      5.22 o
   7   8   6        5.96        6.19      3.78 o
   8   8   6       26.07       25.69      4.67 o
  -5   9   6       15.05       12.55      3.82 o
  -4   9   6       58.74       68.20      5.55 o
  -3   9   6        0.13       -3.05      2.26 o
  -2   9   6      168.82      151.73      7.24 o
  -1   9   6     1457.67     1473.47     27.29 o
   0   9   6     1059.83     1059.68     18.19 o
   1   9   6      278.91      276.19      7.34 o
   2   9   6      429.05      445.18     10.82 o
   3   9   6      354.82      371.68      9.80 o
   4   9   6        2.40       -0.86      2.20 o
   5   9   6      291.14      295.28     10.17 o
   6   9   6        0.62        0.36      5.63 o
   7   9   6        5.56        8.57      4.24 o
   8   9   6        2.56        3.61      4.31 o
  -5  10   6       21.88       29.19      5.69 o
  -4  10   6        4.47        3.07      3.27 o
  -3  10   6       39.69       43.02      5.39 o
  -2  10   6        2.70        4.83      3.29 o
  -1  10   6        7.60       10.64      4.97 o
   0  10   6       94.37      104.99      6.21 o
   1  10   6        5.13        6.45      2.92 o
   2  10   6        4.35        8.99      2.86 o
   3  10   6        4.76        6.12      2.77 o
   4  10   6        2.28        3.04      2.50 o
   5  10   6        6.57        3.85      3.58 o
   6  10   6        7.48        3.07      3.56 o
   7  10   6        0.11        5.78      4.31 o
   8  10   6        3.91        1.15      4.41 o
  -4  11   6       39.96       48.54      5.45 o
  -3  11   6       35.43       39.96      5.64 o
  -2  11   6       84.90       97.13      9.10 o
  -1  11   6        0.89       -3.30      3.72 o
   0  11   6      113.34      105.33      9.08 o
   1  11   6      749.07      766.29     19.69 o
   2  11   6      343.56      357.28     10.49 o
   3  11   6      115.06      121.78      7.45 o
   4  11   6      109.62      117.72      6.42 o
   5  11   6       47.26       53.22      5.85 o
   6  11   6        0.14       -1.61      3.74 o
   7  11   6       21.52       22.93      5.68 o
  -3  12   6       47.54       59.60      6.77 o
  -2  12   6        7.15       18.50      5.74 o
  -1  12   6       38.69       46.66      7.03 o
   0  12   6        0.51        3.72      4.38 o
   1  12   6        0.00       -3.65      3.33 o
   2  12   6       23.33       25.18      4.76 o
   3  12   6        2.09       11.25      4.10 o
   4  12   6        0.31       -2.72      3.20 o
   5  12   6        0.04       -3.41      3.54 o
   6  12   6        0.70       -0.26      4.10 o
   7  12   6        0.41       -0.07      8.67 o
  -2  13   6       21.04       28.96      6.88 o
  -1  13   6       33.88       27.79      6.30 o
   0  13   6       34.98       41.80      7.18 o
   1  13   6        0.01       -3.96      3.19 o
   2  13   6       28.20       29.26      4.91 o
   3  13   6      169.63      167.70     12.37 o
   4  13   6       39.57       47.08      7.76 o
   5  13   6       22.03       22.43      6.40 o
   6  13   6        9.46       10.62      5.60 o
  -1  14   6       60.38       75.96      9.29 o
   0  14   6        2.16        2.03      4.87 o
   1  14   6       20.93       17.94      5.41 o
   2  14   6        1.83       -0.26      3.89 o
   3  14   6        0.55        0.39      4.11 o
   4  14   6        1.03        5.16      5.34 o
   5  14   6        0.52       -4.73      6.96 o
   1  15   6       11.74       12.10      5.70 o
   2  15   6        3.69        1.50      4.38 o
   3  15   6        0.08       -0.82      5.46 o
  -2 -13   7        2.98        4.73      7.51 o
  -1 -13   7        4.34       -1.92      5.01 o
   0 -13   7        1.32       11.76      8.28 o
  -4 -12   7        0.04       -4.17      7.37 o
  -3 -12   7        0.26        0.83      7.79 o
  -2 -12   7       16.29       20.59      9.88 o
  -1 -12   7        0.01        5.39      5.18 o
   0 -12   7        5.99        9.25      5.41 o
   1 -12   7       27.78       30.17      9.67 o
   2 -12   7        1.89       -6.54      6.40 o
  -5 -11   7        0.73        4.08      4.85 o
  -4 -11   7        2.39        2.09      7.65 o
  -3 -11   7      188.78      169.19     18.09 o
  -2 -11   7        0.20       -0.83      6.40 o
  -1 -11   7      210.22      226.96     12.69 o
   0 -11   7       13.61       16.93      5.77 o
   1 -11   7        6.11        8.38      5.91 o
   2 -11   7        6.33        8.80      6.61 o
   3 -11   7        0.05        3.34      6.82 o
  -5 -10   7        1.73        5.76      4.99 o
  -4 -10   7        8.60        6.40      7.37 o
  -3 -10   7        0.34        0.97      6.54 o
  -2 -10   7        1.49       -0.42      6.54 o
  -1 -10   7        0.48        1.25      6.40 o
   0 -10   7       83.85      110.72     24.28 o
   1 -10   7        2.14        2.84      3.68 o
   2 -10   7       13.16       16.20      5.30 o
   3 -10   7       19.23       23.82      4.21 o
   4 -10   7        0.41       -2.96      3.83 o
  -6  -9   7        0.01       -1.67      9.74 o
  -5  -9   7       53.26       49.30      7.58 o
  -4  -9   7       19.02       17.96      5.98 o
  -3  -9   7        0.61       -1.95      6.12 o
  -2  -9   7       45.67       45.91      9.46 o
  -1  -9   7     1033.02     1028.48     41.60 o
   0  -9   7        4.36        6.49      3.65 o
   1  -9   7      616.46      604.44     16.37 o
   2  -9   7       17.63       18.86      5.21 o
   3  -9   7        8.04       10.24      3.28 o
   4  -9   7       25.74       22.42      4.95 o
   5  -9   7        5.01       -1.18      3.93 o
  -6  -8   7        6.52        0.52      4.27 o
  -5  -8   7        1.96       -0.35      3.84 o
  -4  -8   7        1.28       -4.46      3.66 o
  -3  -8   7        0.01       -1.39      5.43 o
  -2  -8   7        5.33        0.81      4.45 o
  -1  -8   7        6.72        2.63      3.51 o
   0  -8   7       19.55       20.89      4.05 o
   1  -8   7        0.25       -1.18      3.14 o
   2  -8   7      165.54      176.52      8.85 o
   3  -8   7        7.14        9.54      3.76 o
   4  -8   7        6.64        6.99      3.74 o
   5  -8   7        4.04       11.70      4.65 o
   6  -8   7        3.31        0.49      4.09 o
  -7  -7   7        0.21       -2.64      6.54 o
  -6  -7   7        8.92       14.80      3.74 o
  -5  -7   7       67.46       62.00      5.24 o
  -4  -7   7        0.92       -0.71      2.13 o
  -3  -7   7      525.34      540.16     11.42 o
  -2  -7   7      140.78      145.35      6.81 o
  -1  -7   7       11.93       15.28      3.45 o
   0  -7   7      303.32      313.61      8.67 o
   1  -7   7     2932.82     2941.53     41.10 o
   2  -7   7       14.62       28.83      4.70 o
   3  -7   7      831.44      891.55     17.40 o
   4  -7   7       12.36       12.27      3.95 o
   5  -7   7       17.90       15.65      4.15 o
   6  -7   7       39.54       41.68      6.93 o
  -7  -6   7        9.87        1.43      3.68 o
  -6  -6   7        1.14        0.54      2.97 o
  -5  -6   7        1.80        3.65      2.55 o
  -4  -6   7       76.25       63.90      5.12 o
  -3  -6   7        4.26        3.18      1.92 o
  -2  -6   7       12.09       17.17      2.83 o
  -1  -6   7       16.30       13.29      2.35 o
   0  -6   7        2.10        1.82      1.53 o
   1  -6   7        3.25        1.91      1.76 o
   2  -6   7       76.87       82.87      4.90 o
   3  -6   7        9.86       16.95      3.08 o
   4  -6   7      158.11      175.75     14.00 o
   5  -6   7       19.71       21.09      4.83 o
   6  -6   7        4.44        8.17      5.84 o
   7  -6   7        1.11        4.05      5.25 o
  -7  -5   7        0.42       -4.40      2.94 o
  -6  -5   7       17.22       24.56      3.16 o
  -5  -5   7        3.71        2.27      2.83 o
  -4  -5   7       89.65       97.72      4.74 o
  -3  -5   7      567.52      578.58     10.04 o
  -2  -5   7       16.52       18.79      2.56 o
  -1  -5   7     2182.05     2321.16     32.88 o
   0  -5   7      275.48      287.89      6.26 o
   1  -5   7      211.62      212.18      5.42 o
   2  -5   7      649.62      595.24     12.14 o
   3  -5   7     3386.09     3307.41     45.39 o
   4  -5   7       12.97       22.04      2.72 o
   5  -5   7      438.91      480.76     16.56 o
   6  -5   7        3.54        2.11      4.45 o
   7  -5   7       11.82       16.35      5.58 o
  -7  -4   7        5.83        2.67      5.55 o
  -6  -4   7       39.87       39.50      3.66 o
  -5  -4   7       18.17       21.33      2.68 o
  -4  -4   7        0.03       -0.76      1.74 o
  -3  -4   7       39.30       34.99      2.68 o
  -2  -4   7      722.47      707.66     12.68 o
  -1  -4   7       46.37       39.09      2.71 o
   0  -4   7       77.69      112.21      3.79 o
   1  -4   7        0.81        1.05      1.45 o
   2  -4   7        1.21        2.23      1.77 o
   3  -4   7       12.97       15.39      1.94 o
   4  -4   7       80.39       81.68      5.82 o
   5  -4   7       64.73       71.67     12.94 o
   6  -4   7       63.78       70.48      7.32 o
   7  -4   7       33.95       33.08      6.02 o
   8  -4   7        3.37        0.37      3.50 o
  -7  -3   7       34.14       37.89      4.45 o
  -6  -3   7        8.06        1.41      2.16 o
  -5  -3   7        4.79        4.51      2.05 o
  -4  -3   7      132.17      150.02      4.08 o
  -3  -3   7       33.32       30.72      2.56 o
  -2  -3   7      463.40      461.15      9.25 o
  -1  -3   7     3309.12     3560.80     44.03 o
   0  -3   7      215.64      242.45      5.51 o
   1  -3   7     3736.91     4370.26     57.66 o
   2  -3   7      293.32      309.95      6.49 o
   3  -3   7      259.94      267.81      5.37 o
   4  -3   7      491.68      511.60     10.46 o
   5  -3   7     1607.78     1630.26     26.81 o
   6  -3   7        2.99        1.68      3.84 o
   7  -3   7       96.66      113.87     16.90 o
   8  -3   7        0.00       -5.04      4.35 o
  -7  -2   7        0.40       -0.92      2.93 o
  -6  -2   7        0.51       -0.80      2.03 o
  -5  -2   7       37.01       37.81      2.63 o
  -4  -2   7      145.64      153.52      4.12 o
  -3  -2   7        1.50        1.35      1.51 o
  -2  -2   7       25.78       18.16      1.94 o
  -1  -2   7      633.47      625.76      9.49 o
   0  -2   7     2729.48     2793.88     32.17 o
   1  -2   7       77.65       82.13      3.41 o
   2  -2   7      415.66      468.78      9.21 o
   3  -2   7      115.89      101.99      3.70 o
   4  -2   7        2.00       -0.78      1.71 o
   5  -2   7       24.63       23.55      2.61 o
   6  -2   7       27.27       24.71      4.61 o
   7  -2   7       71.76       58.37      6.26 o
   8  -2   7       13.52        3.11      3.27 o
  -7  -1   7       40.30       38.93      4.57 o
  -6  -1   7       24.37       25.02      2.92 o
  -5  -1   7      201.85      207.03      5.11 o
  -4  -1   7       16.50       16.04      1.97 o
  -3  -1   7       46.60       73.64      3.41 o
  -2  -1   7      419.27      398.37      7.33 o
  -1  -1   7       20.58       26.13      2.25 o
   0  -1   7     1391.42     1422.13     16.18 o
   1  -1   7     8641.94     9574.67    104.62 o
   2  -1   7      346.31      373.74      5.67 o
   3  -1   7     2587.08     2990.01     51.20 o
   4  -1   7      280.94      267.02      5.98 o
   5  -1   7       34.13       38.07      2.97 o
   6  -1   7      154.89      170.66      7.37 o
   7  -1   7      393.70      363.58     22.82 o
   8  -1   7        0.03        1.25      2.75 o
  -7   0   7        0.19       -3.66      2.85 o
  -6   0   7       17.05       12.86      2.56 o
  -5   0   7       40.15       40.84      3.22 o
  -4   0   7        4.90        4.59      2.03 o
  -3   0   7      162.01      180.74      4.77 o
  -2   0   7      524.11      587.27      9.61 o
  -1   0   7       77.12       69.54      2.97 o
   0   0   7       88.39       67.25      2.08 o
   1   0   7     1001.14     1006.58     11.12 o
   2   0   7     2269.56     2505.48     26.65 o
   3   0   7       16.02       21.67      1.66 o
   4   0   7      313.30      308.36      5.09 o
   5   0   7      150.51      132.64      6.45 o
   6   0   7        2.20        3.59      1.43 o
   7   0   7       14.98       18.29      3.88 o
   8   0   7        4.75        5.69      2.40 o
  -7   1   7        0.04       -3.71      3.06 o
  -6   1   7       73.64       77.71      4.41 o
  -5   1   7       99.19      108.02      6.14 o
  -4   1   7      103.77       97.09      5.71 o
  -3   1   7      449.74      445.92      8.20 o
  -2   1   7        0.05        0.77      0.88 o
  -1   1   7      278.94      347.50      6.46 o
   0   1   7      272.32      240.31      5.41 o
   1   1   7       66.50       58.97      2.22 o
   2   1   7     1486.50     1423.33     16.75 o
   3   1   7     5008.99     5428.51     70.77 o
   4   1   7       13.23       14.90      1.65 o
   5   1   7      907.62      944.10     20.09 o
   6   1   7      110.41      109.51      5.51 o
   7   1   7        0.34        4.31      6.40 o
   8   1   7       24.45       38.12     11.55 o
   9   1   7       56.71       47.86     12.38 o
  -7   2   7        3.50        1.00      3.29 o
  -6   2   7       19.18       19.90      3.03 o
  -5   2   7        1.74        2.94      2.07 o
  -4   2   7      148.79      146.23      6.46 o
  -3   2   7      177.86      178.50      4.48 o
  -2   2   7       49.15       40.56      2.15 o
  -1   2   7      364.11      378.58      6.86 o
   0   2   7     1072.01     1198.08     14.05 o
   1   2   7      386.52      327.26      4.91 o
   2   2   7       21.90       17.91      1.22 o
   3   2   7      292.79      250.20      5.01 o
   4   2   7      799.25      865.60     16.12 o
   5   2   7       17.60       11.91      2.87 o
   6   2   7       49.37       52.59      3.82 o
   7   2   7       45.69       53.33      6.09 o
   8   2   7        1.17       -2.92      6.96 o
   9   2   7        7.30        2.92      9.74 o
  -7   3   7        1.44        5.70      3.84 o
  -6   3   7       65.96       66.27      4.83 o
  -5   3   7        0.03       -2.87      1.91 o
  -4   3   7       58.91       64.41      3.47 o
  -3   3   7       87.04       85.18      3.39 o
  -2   3   7      123.50      121.54      3.40 o
  -1   3   7      145.63      142.88      3.91 o
   0   3   7      102.30      103.70      3.02 o
   1   3   7      485.38      488.26      7.13 o
   2   3   7        3.16        3.33      0.91 o
   3   3   7       74.86       73.35      2.39 o
   4   3   7      329.22      324.61      5.16 o
   5   3   7      846.82      905.79     23.06 o
   6   3   7        7.52        9.74      4.87 o
   7   3   7      165.72      169.30     13.15 o
   8   3   7       17.65       11.27      9.18 o
   9   3   7        0.58       -5.01      9.04 o
  -7   4   7       22.09       15.39      4.71 o
  -6   4   7      231.10      261.61     10.79 o
  -5   4   7       22.42       26.34      3.06 o
  -4   4   7       77.55       90.75      4.23 o
  -3   4   7       55.64       54.84      2.92 o
  -2   4   7      787.63      795.14     11.58 o
  -1   4   7      254.58      231.46      5.28 o
   0   4   7      276.93      210.07      4.37 o
   1   4   7       78.94       73.20      3.92 o
   2   4   7      370.47      430.27      6.39 o
   3   4   7      380.90      394.26      6.33 o
   4   4   7      127.37      127.22      2.91 o
   5   4   7       35.19       28.46      2.20 o
   6   4   7      236.65      277.57     16.84 o
   7   4   7       25.93       27.55      7.10 o
  -7   5   7        5.12        5.44      4.52 o
  -6   5   7       21.21       20.05      4.93 o
  -5   5   7        3.84        9.27      2.62 o
  -4   5   7      109.81      117.55      4.54 o
  -3   5   7        0.04       -0.83      1.40 o
  -2   5   7        6.21        7.20      1.76 o
  -1   5   7       25.48       31.14      3.24 o
   0   5   7        1.57        2.00      1.12 o
   1   5   7       61.83       76.92      2.94 o
   2   5   7       94.52      102.75      3.11 o
   3   5   7      218.70      219.05      3.92 o
   4   5   7        0.89        0.78      1.04 o
   5   5   7        6.78        5.44      1.27 o
   6   5   7       28.00       24.44      2.20 o
   7   5   7       85.16       76.63      6.29 o
   8   5   7        3.55        3.10      3.97 o
   9   5   7       15.88       11.83      4.31 o
  -6   6   7       39.97       39.40      4.96 o
  -5   6   7       82.25       96.38      5.19 o
  -4   6   7      591.21      600.85     10.41 o
  -3   6   7      121.33      107.94      4.35 o
  -2   6   7      135.83      157.63      4.79 o
  -1   6   7      158.38      142.06      4.76 o
   0   6   7     1117.66     1116.27     15.12 o
   1   6   7      139.62      129.78      3.79 o
   2   6   7      393.72      361.93      8.40 o
   3   6   7       13.86        8.25      1.39 o
   4   6   7       27.52       35.80      2.26 o
   5   6   7      124.58      124.81      3.55 o
   6   6   7       36.55       37.33      2.89 o
   7   6   7        3.31        4.12      2.73 o
   8   6   7       37.82       38.41      4.13 o
  -6   7   7        5.13        9.11      3.77 o
  -5   7   7       30.26       29.35      4.70 o
  -4   7   7       27.18       34.32      3.61 o
  -3   7   7        1.78        5.25      2.25 o
  -2   7   7       20.43       23.74      2.47 o
  -1   7   7        8.96        7.54      1.54 o
   0   7   7        1.37        1.83      1.48 o
   1   7   7        5.39        8.18      1.70 o
   2   7   7       11.59       11.58      1.82 o
   3   7   7      255.10      239.43      5.50 o
   4   7   7       47.39       48.49      2.48 o
   5   7   7       46.81       44.69      3.09 o
   6   7   7        0.73        0.95      3.01 o
   7   7   7        0.51        6.03      3.24 o
   8   7   7        3.77       -1.90      3.19 o
  -6   8   7        1.32       -0.40      4.03 o
  -5   8   7       38.97       43.21      4.97 o
  -4   8   7      136.30      124.17      7.01 o
  -3   8   7      124.33      148.26      6.32 o
  -2   8   7      602.37      580.75     15.66 o
  -1   8   7      188.74      181.03      8.43 o
   0   8   7      136.89      143.68      4.88 o
   1   8   7       51.00       48.92      2.92 o
   2   8   7      373.00      416.31      8.72 o
   3   8   7       21.96       16.12      3.71 o
   4   8   7      137.35      149.33      5.09 o
   5   8   7       14.85       12.85      3.78 o
   6   8   7        1.64        0.59      3.21 o
   7   8   7       11.63       17.45      4.08 o
   8   8   7        3.83        6.67      3.88 o
  -5   9   7        0.16       -1.02      3.34 o
  -4   9   7       23.60       28.79      4.86 o
  -3   9   7       82.15       79.08      5.02 o
  -2   9   7       21.69       24.40      3.73 o
  -1   9   7       96.01      100.99      6.31 o
   0   9   7       62.76       58.06      3.77 o
   1   9   7       18.94       13.95      3.29 o
   2   9   7       28.04       31.82      3.52 o
   3   9   7       51.46       52.27      3.98 o
   4   9   7        3.00        1.83      2.66 o
   5   9   7      134.98      127.90      8.41 o
   6   9   7       14.97       12.83      4.87 o
   7   9   7        7.29        5.03      7.17 o
   8   9   7        0.09       -1.03      4.04 o
  -5  10   7        8.50       11.73      4.86 o
  -4  10   7        1.83        1.09      3.75 o
  -3  10   7       71.50       84.93     11.99 o
  -2  10   7      211.04      185.72     20.66 o
  -1  10   7      111.30      126.81     12.73 o
   0  10   7      291.89      285.82     17.04 o
   1  10   7       45.84       57.18      7.87 o
   2  10   7       86.22       91.41     11.90 o
   3  10   7        5.80        5.71      4.33 o
   4  10   7       69.86       72.36      8.23 o
   5  10   7        0.96        0.29      5.15 o
   6  10   7       20.74       27.79      7.37 o
   7  10   7        2.30        7.13      4.31 o
  -4  11   7        4.37        7.73      3.93 o
  -3  11   7        0.96        1.34      3.65 o
  -2  11   7       40.10       45.83      7.03 o
  -1  11   7       80.67       88.24      8.70 o
   0  11   7       16.78       25.04      5.56 o
   1  11   7      175.18      166.12     11.11 o
   2  11   7      129.96      118.41     14.46 o
   3  11   7        1.81        3.90      3.45 o
   4  11   7       35.63       32.80      5.57 o
   5  11   7       34.94       50.13      6.73 o
   6  11   7        0.48        0.76      4.32 o
   7  11   7       27.23       20.39      5.68 o
  -3  12   7        5.14        5.00      4.26 o
  -2  12   7        2.00        2.50      4.81 o
  -1  12   7       69.16       69.33     10.99 o
   0  12   7      123.52      110.07      9.69 o
   1  12   7       92.45       99.67      9.00 o
   2  12   7       91.30       95.20      8.93 o
   3  12   7        4.29        7.50      4.54 o
   4  12   7       19.35       19.84      4.41 o
   5  12   7        1.04       -4.12      4.57 o
   6  12   7        9.58        8.48      5.25 o
  -2  13   7       15.03       20.74     11.97 o
  -1  13   7        2.17        1.09      4.92 o
   0  13   7       25.52       33.68      6.49 o
   1  13   7       36.96       43.44      7.02 o
   2  13   7        4.44        3.90      7.10 o
   3  13   7       75.35       95.84      9.23 o
   4  13   7       50.27       58.91      8.55 o
   5  13   7        0.02       -6.41      4.28 o
   6  13   7       10.19        1.39      6.82 o
  -1  14   7        0.06        0.34      7.72 o
   0  14   7        1.99       -2.36      5.36 o
   1  14   7       29.38       29.16      6.33 o
   2  14   7       23.26       27.69      6.48 o
   3  14   7       48.72       47.51      7.52 o
   4  14   7       16.29       22.38      6.87 o
   5  14   7        1.48       -9.32      6.26 o
   1  15   7        2.55       -0.98      5.19 o
   2  15   7        8.13       11.19      5.90 o
   3  15   7       12.45       24.91      9.46 o
  -3 -12   8       14.93       28.11     10.44 o
  -2 -12   8      195.21      205.41     15.79 o
  -1 -12   8        7.07        0.86      7.79 o
   0 -12   8       39.36       22.29      6.54 o
   1 -12   8        2.48        2.16      5.01 o
  -4 -11   8       33.03       30.75      9.88 o
  -3 -11   8       53.59       47.03     11.27 o
  -2 -11   8        5.10        3.34      7.51 o
  -1 -11   8       33.35       37.17     10.64 o
   0 -11   8       16.93       19.83      5.99 o
   1 -11   8        2.05        2.19      5.98 o
   2 -11   8       15.07       23.31      8.21 o
   3 -11   8        0.78        3.76      8.21 o
  -5 -10   8        0.40       -2.53      4.60 o
  -4 -10   8        1.13        4.83      4.87 o
  -3 -10   8        6.79        7.37      7.51 o
  -2 -10   8       34.44       45.08     10.30 o
  -1 -10   8       93.28       91.74      8.81 o
   0 -10   8      571.54      574.06     20.07 o
   1 -10   8       23.54       13.30      5.18 o
   2 -10   8       25.18       25.21      5.01 o
   3 -10   8       18.58       29.66      6.98 o
   4 -10   8        6.54        5.33      5.70 o
  -5  -9   8       68.82       59.20      8.04 o
  -4  -9   8       40.39       34.90      6.58 o
  -3  -9   8       19.25       14.75      7.65 o
  -2  -9   8       82.19       56.21     10.44 o
  -1  -9   8       59.39       54.12      7.30 o
   0  -9   8       11.37       10.42      3.99 o
   1  -9   8        4.18        5.56      4.36 o
   2  -9   8       16.59       18.26      4.31 o
   3  -9   8        2.20       -2.59      5.06 o
   4  -9   8       10.57        6.73      4.34 o
   5  -9   8        0.54        0.72      4.40 o
  -6  -8   8       19.32       13.49      4.98 o
  -5  -8   8        0.40       -2.10      3.80 o
  -4  -8   8        0.09        0.51      3.73 o
  -3  -8   8        9.40       16.42      5.31 o
  -2  -8   8        8.19       12.36      4.67 o
  -1  -8   8       20.23       19.37      3.65 o
   0  -8   8       32.05       40.37      4.85 o
   1  -8   8      429.82      430.71     12.98 o
   2  -8   8      952.66     1007.49     23.11 o
   3  -8   8       56.22       49.96      6.30 o
   4  -8   8       12.91        7.72      4.09 o
   5  -8   8       15.87       17.78      4.77 o
  -6  -7   8        0.47        1.25      6.12 o
  -5  -7   8       15.01       14.92      3.19 o
  -4  -7   8        5.56        6.49      2.45 o
  -3  -7   8      200.27      199.53      8.74 o
  -2  -7   8       66.11       77.74      6.10 o
  -1  -7   8       27.56       30.79      3.64 o
   0  -7   8       54.73       59.41      5.86 o
   1  -7   8       11.00       18.04      4.70 o
   2  -7   8        0.51        0.16      2.74 o
   3  -7   8       70.06       67.60      5.78 o
   4  -7   8        2.29       -3.48      3.34 o
   5  -7   8        2.75        1.58      3.74 o
   6  -7   8        0.43       -4.86      5.08 o
  -7  -6   8        2.61        8.79      4.99 o
  -6  -6   8        0.00       -0.24      2.51 o
  -5  -6   8       61.41       63.31      4.77 o
  -4  -6   8      152.13      165.53      6.62 o
  -3  -6   8        0.59       -2.42      1.93 o
  -2  -6   8        8.46       13.21      2.00 o
  -1  -6   8       85.96       94.96      3.61 o
   0  -6   8       44.42       47.42      2.94 o
   1  -6   8       21.14       20.56      2.95 o
   2  -6   8        3.05        2.00      2.36 o
   3  -6   8      773.42      772.33     15.61 o
   4  -6   8      664.30      676.15     19.44 o
   5  -6   8       92.36       97.21      7.18 o
   6  -6   8        7.40        3.97      5.08 o
   7  -6   8        5.03       11.96      5.72 o
  -7  -5   8        2.30       -0.47      3.72 o
  -6  -5   8        0.93        2.33      2.55 o
  -5  -5   8        0.22        1.27      2.20 o
  -4  -5   8        1.63        4.96      2.24 o
  -3  -5   8       12.70       14.47      2.22 o
  -2  -5   8        9.50        5.88      2.21 o
  -1  -5   8      261.34      254.87      6.63 o
   0  -5   8       20.45       20.48      2.62 o
   1  -5   8        8.30        8.60      1.96 o
   2  -5   8        2.65       -1.79      2.51 o
   3  -5   8        0.01       -3.19      2.13 o
   4  -5   8       58.48       58.75      4.13 o
   5  -5   8      187.92      194.62     10.80 o
   6  -5   8        0.35        1.97      5.08 o
   7  -5   8        5.32        3.86      4.97 o
  -7  -4   8        0.05       -0.97      2.94 o
  -6  -4   8        0.34       -0.89      2.33 o
  -5  -4   8       32.67       30.79      3.22 o
  -4  -4   8        2.20        0.20      1.89 o
  -3  -4   8      274.01      281.84      6.75 o
  -2  -4   8      582.94      609.87      9.42 o
  -1  -4   8        7.15        5.99      2.40 o
   0  -4   8       85.48      106.08      3.66 o
   1  -4   8      155.15      156.48      4.55 o
   2  -4   8       98.65      104.84      6.55 o
   3  -4   8       25.90       19.59      2.71 o
   4  -4   8        6.17        7.77      2.66 o
   5  -4   8      438.10      422.54     14.90 o
   6  -4   8      207.02      207.91     13.84 o
   7  -4   8       46.05       44.62      6.67 o
  -7  -3   8        3.30        4.69      3.34 o
  -6  -3   8       23.95       22.52      3.70 o
  -5  -3   8        4.21        4.35      2.15 o
  -4  -3   8       27.36       29.63      2.77 o
  -3  -3   8       19.26       17.26      2.22 o
  -2  -3   8        2.02        1.31      1.79 o
  -1  -3   8        8.55        8.20      1.48 o
   0  -3   8        0.01        0.23      1.26 o
   1  -3   8       92.34       99.34      3.76 o
   2  -3   8       29.64       31.44      2.75 o
   3  -3   8        1.65       -2.29      1.53 o
   4  -3   8       17.19       18.01      2.64 o
   5  -3   8        3.58       -1.82      2.29 o
   6  -3   8       69.63       70.05      9.53 o
   7  -3   8       95.33       83.10      7.74 o
   8  -3   8        0.51        7.09      4.75 o
  -7  -2   8        9.05       10.70      3.57 o
  -6  -2   8       18.14       26.58      3.45 o
  -5  -2   8        5.65        6.60      2.13 o
  -4  -2   8        6.93        9.81      2.13 o
  -3  -2   8      105.73      105.76      4.37 o
  -2  -2   8       72.05       73.96      3.51 o
  -1  -2   8      375.11      331.93     13.63 o
   0  -2   8      920.04      990.46     15.80 o
   1  -2   8       26.83       11.63      1.83 o
   2  -2   8      196.19      234.95      5.96 o
   3  -2   8      128.08      120.34      3.97 o
   4  -2   8      124.18      119.83      4.91 o
   5  -2   8       54.78       43.79      3.30 o
   6  -2   8       21.61       22.30      4.83 o
   7  -2   8      112.97      105.35      7.87 o
   8  -2   8       45.53       45.13      6.28 o
  -7  -1   8        0.71        3.73      3.17 o
  -6  -1   8        2.85        5.34      2.60 o
  -5  -1   8        0.44       -1.93      1.87 o
  -4  -1   8      158.89      160.29      5.69 o
  -3  -1   8        1.44        0.23      1.52 o
  -2  -1   8      307.73      323.00      6.70 o
  -1  -1   8      459.65      511.73      9.62 o
   0  -1   8       30.04       19.59      1.73 o
   1  -1   8      348.51      394.29      6.88 o
   2  -1   8       36.23       27.83      2.13 o
   3  -1   8        1.60        0.91      1.48 o
   4  -1   8      171.58      159.29      5.09 o
   5  -1   8        0.10       -2.01      2.07 o
   6  -1   8       64.04       68.03      5.87 o
   7  -1   8        6.63        8.76      3.08 o
   8  -1   8       30.16       24.88      4.95 o
  -7   0   8        6.75        7.09      3.53 o
  -6   0   8       26.31       20.44      3.21 o
  -5   0   8       29.81       34.48      3.16 o
  -4   0   8       85.05       83.92      4.48 o
  -3   0   8       68.53       75.65      4.12 o
  -2   0   8       16.52       28.14      3.42 o
  -1   0   8      226.52      195.41      4.74 o
   0   0   8      650.87      767.52     10.38 o
   1   0   8       85.29       54.17      3.02 o
   2   0   8      561.01      588.24      8.83 o
   3   0   8       40.42       35.97      2.18 o
   4   0   8      158.38      191.86      4.22 o
   5   0   8       52.30       52.83      2.31 o
   6   0   8       56.95       58.26      2.42 o
   7   0   8       43.73       44.02      5.55 o
   8   0   8       15.26        7.79      9.18 o
  -7   1   8       28.63       25.10      4.27 o
  -6   1   8       35.32       36.35      3.88 o
  -5   1   8       16.99       20.02      2.75 o
  -4   1   8        6.92        8.12      2.17 o
  -3   1   8       52.08       39.79      2.79 o
  -2   1   8      434.20      463.53      7.76 o
  -1   1   8       94.07       90.38      3.83 o
   0   1   8      692.69      629.65      9.84 o
   1   1   8     1256.26     1382.89     18.44 o
   2   1   8      183.27      144.59      3.60 o
   3   1   8      851.85      935.64     13.93 o
   4   1   8       32.91       37.60      1.95 o
   5   1   8       33.72       29.24      2.23 o
   6   1   8       99.56       95.72      5.60 o
   7   1   8        1.19        1.01      2.95 o
   8   1   8       42.49       49.25     12.52 o
  -7   2   8        5.61        3.56      3.46 o
  -6   2   8        0.00        1.68      2.76 o
  -5   2   8       15.36        9.61      2.46 o
  -4   2   8       65.26       69.88      5.21 o
  -3   2   8       37.86       41.04      2.40 o
  -2   2   8       98.41       89.48      2.90 o
  -1   2   8      124.03      138.38      4.00 o
   0   2   8        9.88       12.50      1.62 o
   1   2   8      225.33      204.38      4.48 o
   2   2   8      784.83      882.36     11.25 o
   3   2   8        0.49       -0.76      1.48 o
   4   2   8      118.57      124.97      4.32 o
   5   2   8       23.97       30.91      2.76 o
   6   2   8       53.39       60.86      4.88 o
   7   2   8        2.61       -2.61      6.47 o
   8   2   8        6.25       10.44      8.63 o
  -7   3   8        0.04       -3.88      3.32 o
  -6   3   8      157.33      171.33      9.94 o
  -5   3   8       87.38       92.37      5.86 o
  -4   3   8      150.70      142.91      5.02 o
  -3   3   8      136.14      139.84      4.94 o
  -2   3   8       29.51       35.92      2.93 o
  -1   3   8      122.42      121.41      4.66 o
   0   3   8      548.09      584.00      9.43 o
   1   3   8       86.36       89.43      3.27 o
   2   3   8      180.66      139.48      3.46 o
   3   3   8      632.31      611.58      9.83 o
   4   3   8      120.20      119.56      2.99 o
   5   3   8      452.94      464.66     10.06 o
   6   3   8       12.84       17.26      3.01 o
   7   3   8       24.52       23.51      6.40 o
  -7   4   8        9.36        9.82      4.79 o
  -6   4   8       41.81       49.11      5.30 o
  -5   4   8       32.82       37.39      3.40 o
  -4   4   8        0.14        0.27      1.94 o
  -3   4   8        8.86       10.22      1.82 o
  -2   4   8       29.66       26.01      2.27 o
  -1   4   8        4.62        3.22      1.24 o
   0   4   8        0.68        1.32      1.29 o
   1   4   8       17.96       15.78      1.88 o
   2   4   8       93.12      101.70      4.12 o
   3   4   8       50.91       52.97      1.99 o
   4   4   8       90.69      101.27      2.80 o
   5   4   8        0.48        0.76      1.09 o
   6   4   8        2.82        5.08      1.95 o
   7   4   8        5.82        5.70      5.29 o
  -6   5   8        0.11        0.77      3.57 o
  -5   5   8        0.04       -0.10      2.26 o
  -4   5   8      596.91      633.49     11.65 o
  -3   5   8      168.05      169.17      8.40 o
  -2   5   8      224.72      197.42      5.41 o
  -1   5   8      421.72      380.86      7.60 o
   0   5   8       70.74       96.66      3.80 o
   1   5   8      234.79      223.10      6.71 o
   2   5   8      461.25      475.80      7.51 o
   3   5   8        2.64        0.08      0.87 o
   4   5   8        6.46        5.13      1.29 o
   5   5   8      142.32      141.56      4.37 o
   6   5   8       22.41       29.12      1.81 o
   7   5   8       87.23       79.50      3.32 o
  -6   6   8        2.97       -1.98      3.10 o
  -5   6   8       10.72        9.85      2.76 o
  -4   6   8       20.98       22.64      2.88 o
  -3   6   8      123.94      137.01      4.71 o
  -2   6   8        3.91        3.83      1.98 o
  -1   6   8        0.60       -0.24      1.22 o
   0   6   8        7.16        6.46      1.61 o
   1   6   8       14.75       17.72      2.07 o
   2   6   8       56.99       56.73      2.97 o
   3   6   8        0.84        1.05      1.21 o
   4   6   8       12.23       10.40      1.70 o
   5   6   8        0.00       -1.37      1.21 o
   6   6   8        0.05        3.66      2.16 o
   7   6   8        0.00        0.95      3.11 o
   8   6   8        1.95        3.68      2.90 o
  -6   7   8       24.89       30.14      6.90 o
  -5   7   8       34.61       39.17      4.72 o
  -4   7   8        0.60       -1.76      2.12 o
  -3   7   8        0.73        2.43      2.21 o
  -2   7   8     1153.76     1190.80     16.99 o
  -1   7   8      166.54      166.44      5.20 o
   0   7   8      103.63      102.32      4.42 o
   1   7   8      321.00      311.95      6.86 o
   2   7   8       84.28       94.66      3.99 o
   3   7   8      173.82      165.71      4.53 o
   4   7   8      203.89      204.92      5.49 o
   5   7   8        2.11        5.61      1.80 o
   6   7   8        0.01       -0.67      2.26 o
   7   7   8       20.74       25.96      4.02 o
   8   7   8        1.98        0.66      3.29 o
  -5   8   8        0.40       -1.87      3.01 o
  -4   8   8        0.44       -0.44      3.20 o
  -3   8   8        6.07        6.40      2.51 o
  -2   8   8        0.17       -0.12      2.31 o
  -1   8   8      194.75      201.23      6.22 o
   0   8   8       15.56       13.42      2.14 o
   1   8   8       12.80       13.16      2.17 o
   2   8   8       53.38       47.73      3.43 o
   3   8   8        7.93        9.08      2.10 o
   4   8   8       41.75       46.79      3.19 o
   5   8   8        1.32        2.61      3.55 o
   6   8   8        0.12       -1.45      2.65 o
   7   8   8        1.15        1.74      3.44 o
   8   8   8        1.32        4.85      3.88 o
  -5   9   8        6.35       11.75      3.92 o
  -4   9   8       21.08       19.97      4.62 o
  -3   9   8       28.11       31.76      4.11 o
  -2   9   8        1.65        1.20      2.64 o
  -1   9   8        1.91        3.83      2.43 o
   0   9   8      903.89      902.96     15.01 o
   1   9   8       75.21       70.58      4.36 o
   2   9   8        7.94        5.39      2.67 o
   3   9   8       68.38       65.85      4.71 o
   4   9   8       29.46       26.77      3.09 o
   5   9   8       21.05       17.70      5.86 o
   6   9   8       29.09       25.04      6.96 o
   7   9   8        1.48       -0.55      3.74 o
   8   9   8        0.12        1.80      4.00 o
  -4  10   8       52.29       69.99      6.82 o
  -3  10   8        0.01        1.67      3.74 o
  -2  10   8       11.18       11.92      4.67 o
  -1  10   8       10.26       10.21      4.57 o
   0  10   8        2.26       -2.52      3.73 o
   1  10   8      163.66      169.81      7.43 o
   2  10   8       30.33       26.47      3.68 o
   3  10   8       12.70        8.73      3.95 o
   4  10   8       49.28       55.38      7.28 o
   5  10   8        0.00        3.61      8.35 o
   6  10   8        9.57       12.28      4.61 o
   7  10   8        0.33        0.54      4.08 o
  -4  11   8       26.72       30.13      5.62 o
  -3  11   8       18.39       26.63      4.96 o
  -2  11   8        0.91        6.48      4.64 o
  -1  11   8        5.35        5.08      6.47 o
   0  11   8        6.32        2.23      4.23 o
   1  11   8        0.03       -2.85      4.87 o
   2  11   8      279.44      314.84     13.41 o
   3  11   8       21.74       15.37      4.00 o
   4  11   8        1.59        3.02      4.93 o
   5  11   8        6.46        8.78      4.64 o
   6  11   8        6.75       -0.25      4.65 o
   7  11   8        0.01        1.40      4.38 o
  -3  12   8       81.11      102.11      9.32 o
  -2  12   8       59.67       61.74      9.81 o
  -1  12   8        5.73        6.86      4.83 o
   0  12   8       49.11       44.19      6.98 o
   1  12   8        8.97       15.07      5.15 o
   2  12   8        3.60        1.52      4.28 o
   3  12   8       77.59       72.28      7.71 o
   4  12   8       18.71       19.76      7.79 o
   5  12   8        4.52       13.04      5.26 o
   6  12   8       14.31       17.26     17.04 o
  -2  13   8       27.15       31.23      7.28 o
  -1  13   8       19.00       22.22      6.33 o
   0  13   8        1.89        0.40      4.67 o
   1  13   8        1.01       -0.62      6.47 o
   2  13   8       11.06       10.34     10.30 o
   3  13   8        0.57        2.01      6.82 o
   4  13   8       46.50       58.16     10.99 o
   5  13   8        5.15       -3.20      6.26 o
   6  13   8        1.74        2.78      6.40 o
  -1  14   8       57.11       51.17      8.41 o
   0  14   8       25.47       34.14      7.33 o
   1  14   8       12.87       11.06      5.64 o
   2  14   8       31.54       22.78      6.12 o
   3  14   8        0.97        1.03      5.50 o
   4  14   8        1.47       17.39      8.07 o
  -1 -12   9        5.72       14.73      5.99 o
   0 -12   9        0.73        3.65      4.89 o
  -3 -11   9        0.81       -7.10      6.68 o
  -2 -11   9        2.45        1.39      5.11 o
  -1 -11   9       82.50       91.42      9.35 o
   0 -11   9        0.01        0.68      4.82 o
   1 -11   9       81.22       88.60     11.90 o
   2 -11   9       27.93       31.85      6.88 o
  -4 -10   9        6.43        4.92      5.16 o
  -3 -10   9        0.65       -3.76      6.68 o
  -2 -10   9        4.86        6.28      4.77 o
  -1 -10   9       43.09       49.50     11.13 o
   0 -10   9        2.67       -0.77      4.40 o
   1 -10   9        7.43        9.83      5.36 o
   2 -10   9       10.16       11.06      5.21 o
   3 -10   9       15.99       29.26      7.23 o
   4 -10   9        6.74       12.76      6.89 o
  -5  -9   9        4.33        4.18      5.31 o
  -4  -9   9       38.09       39.54     11.13 o
  -3  -9   9       33.16       21.61      6.00 o
  -2  -9   9        9.25        7.15      3.66 o
  -1  -9   9        1.82        4.44      4.37 o
   0  -9   9        0.02       -0.43      4.28 o
   1  -9   9      263.96      304.45     11.28 o
   2  -9   9        0.50       -4.89      3.29 o
   3  -9   9       78.12       97.79     12.80 o
   4  -9   9       36.75       50.52     15.79 o
  -5  -8   9        0.89       -4.82      4.18 o
  -4  -8   9        1.77        2.53      3.66 o
  -3  -8   9       11.85       19.63      4.86 o
  -2  -8   9       13.88       12.80      3.73 o
  -1  -8   9       13.46       11.53      3.83 o
   0  -8   9       22.72       19.63      3.75 o
   1  -8   9       36.58       37.22      4.37 o
   2  -8   9        1.66        1.86      3.47 o
   3  -8   9        0.10       -1.03      3.22 o
   4  -8   9       27.29       20.59      6.06 o
   5  -8   9       12.67       15.12      5.06 o
  -6  -7   9        4.60        4.03      5.01 o
  -5  -7   9       20.49       22.68      6.79 o
  -4  -7   9       84.00       79.04      6.64 o
  -3  -7   9       31.18       30.85      3.06 o
  -2  -7   9      226.98      230.04      8.80 o
  -1  -7   9      111.02      119.98      8.11 o
   0  -7   9       36.89       38.01      2.89 o
   1  -7   9       28.99       24.15      3.63 o
   2  -7   9        9.06        5.35      3.00 o
   3  -7   9      313.59      380.68     11.98 o
   4  -7   9        0.88       -0.18      4.24 o
   5  -7   9       29.85       38.50      5.68 o
   6  -7   9       21.06       27.32      6.60 o
  -6  -6   9        0.25        2.48      3.42 o
  -5  -6   9        6.13        0.77      3.53 o
  -4  -6   9        3.99        4.50      2.35 o
  -3  -6   9        3.70        1.86      2.26 o
  -2  -6   9       34.70       31.68      3.11 o
  -1  -6   9        0.00       -2.25      2.63 o
   0  -6   9        4.00        3.18      1.90 o
   1  -6   9       17.36       16.01      2.44 o
   2  -6   9        5.70       -0.62      2.87 o
   3  -6   9        1.79       -2.11      2.26 o
   4  -6   9       11.85       11.00      4.77 o
   5  -6   9       16.09       11.42      5.43 o
   6  -6   9       24.47       18.47      6.47 o
  -6  -5   9       16.16       15.37      3.20 o
  -5  -5   9       11.54       12.74      3.01 o
  -4  -5   9       33.52       36.00      3.68 o
  -3  -5   9      101.59      108.13      4.04 o
  -2  -5   9      341.49      362.34     13.76 o
  -1  -5   9       92.10       93.95      4.10 o
   0  -5   9      705.94      714.56     11.37 o
   1  -5   9       69.35       91.87      6.77 o
   2  -5   9       28.19       33.16      4.90 o
   3  -5   9       76.15       60.37      4.54 o
   4  -5   9       13.32       11.48      3.58 o
   5  -5   9      130.32      143.15     19.90 o
   6  -5   9        0.67        1.76      4.68 o
   7  -5   9        3.76        2.31      5.43 o
  -7  -4   9        5.44       -3.08      4.72 o
  -6  -4   9        5.75        2.97      2.76 o
  -5  -4   9       15.20       11.38      2.76 o
  -4  -4   9        1.98        3.34      2.19 o
  -3  -4   9        0.00        2.08      1.94 o
  -2  -4   9        0.16       -0.63      1.31 o
  -1  -4   9       20.98       23.89      2.43 o
   0  -4   9      138.82      148.53      5.03 o
   1  -4   9       86.64       96.37      5.86 o
   2  -4   9        0.96       -0.31      1.96 o
   3  -4   9        7.50        5.77      2.25 o
   4  -4   9        9.74        9.24      3.41 o
   5  -4   9       54.75       53.55      5.00 o
   6  -4   9        7.18        3.42      5.57 o
   7  -4   9       32.71       44.59      6.69 o
  -7  -3   9        7.43        6.87      3.60 o
  -6  -3   9       15.14       18.74      3.72 o
  -5  -3   9       10.12        8.75      2.60 o
  -4  -3   9       74.82       77.25      4.17 o
  -3  -3   9      114.78      110.21      4.71 o
  -2  -3   9      128.51      108.06      7.53 o
  -1  -3   9      205.97      190.33      5.18 o
   0  -3   9      504.20      529.09      9.07 o
   1  -3   9      195.20      179.47      6.64 o
   2  -3   9      880.76      860.68     18.09 o
   3  -3   9        7.18        9.72      2.39 o
   4  -3   9       23.26       32.49      3.66 o
   5  -3   9       44.93       40.16      4.28 o
   6  -3   9        5.05        7.68      4.50 o
   7  -3   9       20.51       15.57      7.93 o
  -7  -2   9        0.11       -0.30      3.23 o
  -6  -2   9        7.35        4.02      2.82 o
  -5  -2   9       15.10       15.27      2.94 o
  -4  -2   9       13.75       17.98      3.15 o
  -3  -2   9       13.50       15.11      2.65 o
  -2  -2   9       75.41       90.00      4.50 o
  -1  -2   9       49.26       44.81      2.89 o
   0  -2   9       10.71        8.30      1.86 o
   1  -2   9      110.24      117.12      4.14 o
   2  -2   9       54.60       52.62      3.78 o
   3  -2   9      211.78      217.25      7.77 o
   4  -2   9        0.00       -2.01      1.95 o
   5  -2   9       55.28       59.57      6.33 o
   6  -2   9       16.17        8.65      4.65 o
   7  -2   9       45.04       40.52      5.79 o
   8  -2   9        1.16       -2.75      4.30 o
  -7  -1   9        8.44        5.70      3.56 o
  -6  -1   9        0.38       -1.36      2.46 o
  -5  -1   9       35.51       32.99      3.50 o
  -4  -1   9       24.19       27.94      3.15 o
  -3  -1   9       31.25       29.85      3.00 o
  -2  -1   9      115.63       93.71      6.24 o
  -1  -1   9      318.57      339.61      6.91 o
   0  -1   9      203.94      193.53      4.50 o
   1  -1   9      102.02       85.36      3.51 o
   2  -1   9      158.02      161.18      4.49 o
   3  -1   9      151.46      141.93      3.83 o
   4  -1   9      242.32      227.22      5.98 o
   5  -1   9        6.47        9.31      2.27 o
   6  -1   9       13.50       16.48      3.61 o
   7  -1   9       12.43        9.93      3.27 o
   8  -1   9        1.36       -0.90      3.96 o
  -7   0   9        1.47       -3.12      3.14 o
  -6   0   9       13.94       11.72      3.01 o
  -5   0   9        6.53        6.59      2.51 o
  -4   0   9      112.84       99.79      5.07 o
  -3   0   9        5.08        4.61      1.73 o
  -2   0   9        1.02        2.22      1.56 o
  -1   0   9        2.08        2.25      1.32 o
   0   0   9      483.58      538.86      8.07 o
   1   0   9      186.10      147.21      3.83 o
   2   0   9      136.63      142.60      4.03 o
   3   0   9      270.71      284.03      9.90 o
   4   0   9        0.88        0.64      1.26 o
   5   0   9      197.26      192.80      4.43 o
   6   0   9       11.09        8.80      2.57 o
   7   0   9       26.34       27.57      2.72 o
   8   0   9        5.90        0.89      3.68 o
  -7   1   9        6.53        0.22      4.29 o
  -6   1   9       14.34       13.62      3.67 o
  -5   1   9       35.38       39.44      3.76 o
  -4   1   9       11.28       11.18      2.55 o
  -3   1   9       45.78       44.90      3.07 o
  -2   1   9        6.89        9.53      1.74 o
  -1   1   9        8.83       10.72      1.58 o
   0   1   9       14.52       10.60      1.64 o
   1   1   9      309.14      326.19      6.82 o
   2   1   9       55.98       43.59      2.28 o
   3   1   9        7.54        7.99      1.53 o
   4   1   9       20.26       26.99      1.94 o
   5   1   9       27.13       28.01      1.86 o
   6   1   9        1.69        0.11      1.59 o
   7   1   9       10.80       18.23      4.87 o
  -7   2   9       43.95       44.66      6.35 o
  -6   2   9        0.30        2.38      2.79 o
  -5   2   9        0.12        1.28      2.67 o
  -4   2   9      146.78      137.05      5.99 o
  -3   2   9       76.47       68.58      3.75 o
  -2   2   9      634.13      590.80      8.50 o
  -1   2   9       25.24       14.20      1.71 o
   0   2   9       19.83       15.36      1.75 o
   1   2   9       18.13        9.70      1.67 o
   2   2   9      877.83      918.93     16.40 o
   3   2   9      139.94      124.23      3.67 o
   4   2   9      254.66      253.85      5.49 o
   5   2   9      201.38      226.10      4.55 o
   6   2   9        0.76        1.28      2.01 o
  -7   3   9        2.87        7.64      4.63 o
  -6   3   9        6.88        7.01      3.53 o
  -5   3   9        4.07        4.82      2.91 o
  -4   3   9       31.14       34.95      3.44 o
  -3   3   9       63.61       63.35      3.14 o
  -2   3   9       25.98       27.44      2.03 o
  -1   3   9       26.67       31.15      2.25 o
   0   3   9        5.15        1.68      1.35 o
   1   3   9       17.02       17.72      2.20 o
   2   3   9       24.51       21.53      1.82 o
   3   3   9       69.93       74.18      3.14 o
   4   3   9        1.12        1.52      1.27 o
   5   3   9        0.10       -1.67      1.11 o
   6   3   9        2.62        3.25      1.50 o
   7   3   9        3.14        1.67      5.01 o
  -6   4   9       18.00       25.29      6.12 o
  -5   4   9      184.42      191.31     18.48 o
  -4   4   9        1.03        0.37      2.14 o
  -3   4   9        0.26       -1.00      1.73 o
  -2   4   9      356.04      339.93      7.39 o
  -1   4   9      300.28      217.51      5.08 o
   0   4   9     1073.98     1050.05     15.50 o
   1   4   9       32.71       24.45      2.49 o
   2   4   9        0.04        0.35      1.15 o
   3   4   9       15.56       11.66      1.81 o
   4   4   9      396.68      379.36      6.69 o
   5   4   9       29.86       35.77      2.06 o
   6   4   9       99.77       96.81      3.03 o
   7   4   9       53.25       76.80     10.44 o
  -6   5   9        2.39       -5.06      3.72 o
  -5   5   9       14.24       20.40      3.23 o
  -4   5   9        1.31        5.03      2.49 o
  -3   5   9        1.61        0.14      1.71 o
  -2   5   9       21.30       20.44      2.90 o
  -1   5   9        0.65        1.36      1.52 o
   0   5   9       11.51       10.46      2.11 o
   1   5   9        5.51        5.78      1.75 o
   2   5   9        0.03        0.76      1.86 o
   3   5   9       18.32       14.96      1.84 o
   4   5   9       28.92       30.80      2.20 o
   5   5   9        0.80       -0.03      1.44 o
   6   5   9        0.33        0.66      1.55 o
   7   5   9        0.93        1.11      2.10 o
  -6   6   9       18.12       12.44      4.74 o
  -5   6   9       41.70       51.60      4.91 o
  -4   6   9       63.79       75.23      5.11 o
  -3   6   9      424.71      381.35      8.50 o
  -2   6   9       38.23       32.08      2.79 o
  -1   6   9        8.40        5.73      1.64 o
   0   6   9      307.80      272.31      6.33 o
   1   6   9      169.38      135.92      5.74 o
   2   6   9      472.04      463.22      8.48 o
   3   6   9        3.14        2.57      1.30 o
   4   6   9       14.69        9.67      1.78 o
   5   6   9        1.19        3.03      1.76 o
   6   6   9       55.68       57.32      3.21 o
   7   6   9        1.67        0.35      2.56 o
   8   6   9       14.97       11.60      3.14 o
  -5   7   9        4.07        5.03      2.99 o
  -4   7   9        7.38        7.25      2.95 o
  -3   7   9       33.50       39.06      3.41 o
  -2   7   9       66.61       64.55      4.37 o
  -1   7   9       11.22        8.55      2.25 o
   0   7   9        2.39        2.36      1.72 o
   1   7   9      109.39      101.45      4.42 o
   2   7   9      107.31       98.44      5.82 o
   3   7   9       14.29       14.43      2.17 o
   4   7   9       16.57       14.40      2.22 o
   5   7   9        5.32        0.84      2.33 o
   6   7   9       12.66       13.32      2.90 o
   7   7   9        8.73       12.00      2.86 o
   8   7   9        0.10       -1.37      3.20 o
  -5   8   9        2.26        0.85      3.16 o
  -4   8   9       37.50       42.94      4.72 o
  -3   8   9       46.37       51.06      4.24 o
  -2   8   9      102.12      113.18      6.67 o
  -1   8   9      472.25      434.24      8.66 o
   0   8   9       88.02       74.34      4.08 o
   1   8   9        1.49       -2.58      2.40 o
   2   8   9      156.28      147.44      5.91 o
   3   8   9       14.25       16.08      2.41 o
   4   8   9       71.07       72.74      4.08 o
   5   8   9        0.10        0.22      2.62 o
   6   8   9        8.06        3.04      2.87 o
   7   8   9        0.17       -2.38      3.41 o
   8   8   9        1.68       -3.59      3.64 o
  -5   9   9        6.79       12.96      4.10 o
  -4   9   9        0.44        2.29      3.55 o
  -3   9   9       21.06       19.55      3.80 o
  -2   9   9       27.68       31.54      4.90 o
  -1   9   9       23.10       23.26      4.18 o
   0   9   9      125.97      122.48      5.90 o
   1   9   9        8.52        3.93      2.37 o
   2   9   9       16.96       17.56      2.76 o
   3   9   9      117.77      121.56      5.31 o
   4   9   9       56.96       54.16      3.94 o
   5   9   9       29.69       26.35      3.99 o
   6   9   9        9.23       12.36      4.14 o
   7   9   9        1.51       -2.22      6.19 o
   8   9   9        2.62        2.30      4.24 o
  -4  10   9       11.07        9.71      4.52 o
  -3  10   9        2.42       -3.63      3.34 o
  -2  10   9       30.94       44.54      6.79 o
  -1  10   9       15.58       14.20      4.02 o
   0  10   9       61.80       65.40      5.23 o
   1  10   9      170.05      160.60      7.60 o
   2  10   9       32.56       30.33      4.35 o
   3  10   9        0.47       -0.62      3.55 o
   4  10   9       27.44       33.07      3.60 o
   5  10   9        1.30        6.24      6.12 o
   6  10   9        5.39       -2.06      4.18 o
   7  10   9        1.44        1.61      8.63 o
  -3  11   9       22.00       32.49      5.46 o
  -2  11   9        0.84        1.00      4.87 o
  -1  11   9       37.39       36.39      8.70 o
   0  11   9       57.16       61.84      7.48 o
   1  11   9        1.79       -1.97      3.68 o
   2  11   9       86.08      102.91      8.71 o
   3  11   9       12.25        8.01      3.65 o
   4  11   9        2.30        3.93      4.51 o
   5  11   9       35.62       34.51      6.20 o
   6  11   9       12.14       15.46      6.26 o
   7  11   9       10.04       12.57      5.34 o
  -3  12   9       10.84       11.96      5.07 o
  -2  12   9        4.64        1.17      4.92 o
  -1  12   9        0.41       -4.05      3.93 o
   0  12   9        6.36        2.10      9.81 o
   1  12   9        0.46        2.78      5.01 o
   2  12   9       10.45       11.06      4.82 o
   3  12   9       12.49       19.36      6.12 o
   4  12   9        3.00        4.17      6.26 o
   5  12   9        0.01        5.29      6.40 o
   6  12   9        0.12       -4.41      8.07 o
  -2  13   9       19.98       14.63      6.20 o
  -1  13   9       38.30       39.65      7.33 o
   0  13   9        2.18       -0.19      4.67 o
   1  13   9       35.24       45.05      7.01 o
   2  13   9       47.68       39.50     13.98 o
   3  13   9        0.00       -0.02      5.01 o
   4  13   9       31.42       31.17      9.46 o
   5  13   9        7.86        1.11      6.68 o
   0  14   9        0.57        3.98      8.84 o
   1  14   9        0.58       -1.68      4.91 o
   2  14   9        0.03        0.49      4.72 o
   3  14   9        0.08       -9.39      6.26 o
   4  14   9        0.40       -1.39      6.68 o
  -2 -11  10        1.04        4.31      5.45 o
  -1 -11  10       11.73       11.55      5.74 o
   0 -11  10        0.56        2.15      4.98 o
   1 -11  10        1.43       -6.09      4.67 o
  -3 -10  10        3.50        9.70      5.54 o
  -2 -10  10        0.05       -2.40      4.35 o
  -1 -10  10        3.06        3.62      5.29 o
   0 -10  10        2.97        0.91      4.87 o
   1 -10  10       25.28       39.64     16.77 o
   2 -10  10       57.74       55.52      7.88 o
   3 -10  10        5.87        8.90      8.35 o
  -4  -9  10        9.76       10.39      5.60 o
  -3  -9  10        0.00       -1.85      4.86 o
  -2  -9  10        0.65        4.26      3.72 o
  -1  -9  10        2.50        2.44      3.64 o
   0  -9  10        4.06       -0.27      3.48 o
   1  -9  10        3.86       -1.00      4.67 o
   2  -9  10        0.00       -5.10      3.40 o
   3  -9  10        0.29       -2.95      4.75 o
   4  -9  10        5.31        2.55      5.98 o
  -5  -8  10       27.87       35.19     12.33 o
  -4  -8  10       12.21       11.04      4.26 o
  -3  -8  10       71.55       71.64      6.71 o
  -2  -8  10        0.07       -1.75      2.65 o
  -1  -8  10       42.69       58.51      5.71 o
   0  -8  10        1.04        1.94      3.48 o
   1  -8  10        0.04       -3.95      2.84 o
   2  -8  10       32.23       45.29      7.79 o
   3  -8  10      102.54      113.81     10.13 o
   4  -8  10       40.68       39.46      7.07 o
   5  -8  10       10.17       23.54      6.44 o
  -5  -7  10        1.23       -1.81      3.58 o
  -4  -7  10        5.85        4.33      3.60 o
  -3  -7  10        1.09       -2.28      2.43 o
  -2  -7  10        6.70        5.27      2.88 o
  -1  -7  10        2.70       -1.20      2.88 o
   0  -7  10        6.95       11.58      3.13 o
   1  -7  10        1.93       -0.77      4.34 o
   2  -7  10        1.60       -2.13      2.45 o
   3  -7  10        0.98        4.87      3.25 o
   4  -7  10        6.03        3.68      4.71 o
   5  -7  10        2.34       -0.97      6.82 o
  -6  -6  10        8.52       13.31      5.30 o
  -5  -6  10        0.66       -2.13      2.66 o
  -4  -6  10       21.88       21.74      3.45 o
  -3  -6  10      144.30      151.57      6.96 o
  -2  -6  10       36.15       34.37      3.58 o
  -1  -6  10      388.75      373.57      8.95 o
   0  -6  10        1.28        2.53      2.24 o
   1  -6  10      188.59      211.26      8.15 o
   2  -6  10        0.71       -1.83      2.21 o
   3  -6  10        0.04       -2.97      2.42 o
   4  -6  10       47.66       67.61      5.99 o
   5  -6  10       78.67       69.01     10.44 o
   6  -6  10        4.35        6.54      7.51 o
  -6  -5  10        0.74       -0.83      3.23 o
  -5  -5  10        0.43       -0.20      2.73 o
  -4  -5  10        3.34        7.54      2.84 o
  -3  -5  10        0.15       -1.94      2.46 o
  -2  -5  10       12.69       13.64      2.53 o
  -1  -5  10        0.80       -1.74      1.64 o
   0  -5  10       12.64        8.90      2.94 o
   1  -5  10        5.70        7.66      2.45 o
   2  -5  10       15.35       16.56      2.92 o
   3  -5  10        0.07       -3.28      2.19 o
   4  -5  10        3.85        2.00      3.82 o
   5  -5  10        2.07       -4.72      3.66 o
   6  -5  10        5.81        1.95      6.40 o
  -6  -4  10        0.66       -2.85      4.24 o
  -5  -4  10       21.44       17.54      3.42 o
  -4  -4  10       64.66       72.25      4.65 o
  -3  -4  10        3.07        5.45      2.69 o
  -2  -4  10       37.34       36.30      3.50 o
  -1  -4  10      458.20      463.82      8.67 o
   0  -4  10        9.26        5.71      1.82 o
   1  -4  10      759.65      740.95     18.97 o
   2  -4  10        5.46        6.90      2.84 o
   3  -4  10      293.56      361.76     10.08 o
   4  -4  10        0.07       -2.90      3.69 o
   5  -4  10        0.25       -2.86      5.43 o
   6  -4  10       16.61       21.57      7.10 o
   7  -4  10       14.73       16.34      7.24 o
  -6  -3  10        3.02       -0.12      3.11 o
  -5  -3  10        1.61        4.82      2.61 o
  -4  -3  10        1.07       -3.53      2.43 o
  -3  -3  10        0.01       -1.12      2.08 o
  -2  -3  10        0.05       -1.55      1.40 o
  -1  -3  10       53.34       50.63      3.55 o
   0  -3  10      299.54      277.94      7.05 o
   1  -3  10        2.28        1.30      2.03 o
   2  -3  10      236.07      219.33     11.95 o
   3  -3  10        1.66        1.53      2.16 o
   4  -3  10       20.34       21.23      7.86 o
   5  -3  10        2.97       -0.82      3.48 o
   6  -3  10        5.93       -1.63      3.21 o
   7  -3  10        1.29       -1.17      4.58 o
  -6  -2  10       28.64       35.72      3.97 o
  -5  -2  10        7.24        6.47      2.79 o
  -4  -2  10        0.15        0.83      2.45 o
  -3  -2  10      105.31       98.20      4.63 o
  -2  -2  10      186.08      195.93      6.19 o
  -1  -2  10        4.54        5.49      2.04 o
   0  -2  10       70.72       62.45      5.30 o
   1  -2  10      761.15      698.28     14.44 o
   2  -2  10       16.29       17.15      3.27 o
   3  -2  10      607.41      584.71     10.41 o
   4  -2  10        3.76        1.70      2.06 o
   5  -2  10      192.18      200.94      7.29 o
   6  -2  10        0.10       -0.81      2.75 o
   7  -2  10        1.69       -4.94      3.29 o
  -7  -1  10        1.27       -0.66      3.77 o
  -6  -1  10        0.20        1.93      2.71 o
  -5  -1  10        5.99        8.35      2.82 o
  -4  -1  10        0.18        0.62      2.43 o
  -3  -1  10        1.05        1.87      1.86 o
  -2  -1  10       16.84        8.68      2.31 o
  -1  -1  10        0.08       -0.18      1.58 o
   0  -1  10       15.24       10.17      2.04 o
   1  -1  10      160.59      135.57      4.41 o
   2  -1  10      558.06      536.59     11.03 o
   3  -1  10        8.41        9.01      1.72 o
   4  -1  10      415.31      398.34     11.17 o
   5  -1  10       32.33       30.08      3.31 o
   6  -1  10       10.07       14.88      4.06 o
   7  -1  10        1.83        1.16      2.33 o
   8  -1  10        0.46        3.62      4.59 o
  -6   0  10       26.78       25.63      4.68 o
  -5   0  10        0.13       -1.76      2.35 o
  -4   0  10       66.17       77.38      5.36 o
  -3   0  10       13.01       16.13      2.53 o
  -2   0  10        0.00       -1.34      1.35 o
  -1   0  10      132.95      117.62      4.94 o
   0   0  10       56.25       55.22      2.52 o
   1   0  10        5.78        5.85      1.86 o
   2   0  10       93.90       76.75      4.38 o
   3   0  10      337.35      321.95      5.94 o
   4   0  10       10.22       11.36      1.83 o
   5   0  10      187.45      186.36      4.71 o
   6   0  10        3.74        0.62      2.15 o
   7   0  10       56.26       57.21      3.81 o
   8   0  10        0.22        0.00      4.03 o
  -6   1  10        2.50        4.10      2.88 o
  -5   1  10       20.50       14.16      3.44 o
  -4   1  10        6.47        6.50      2.78 o
  -3   1  10       63.89       62.80      3.75 o
  -2   1  10       33.16       25.20      3.35 o
  -1   1  10       16.99        8.84      1.78 o
   0   1  10       55.06       58.31      3.06 o
   1   1  10       15.44       23.61      2.26 o
   2   1  10        0.93        1.96      1.33 o
   3   1  10       75.19       64.06      2.96 o
   4   1  10      284.73      287.02      6.10 o
   5   1  10       12.62        7.92      1.65 o
   6   1  10      210.21      211.50      8.44 o
   7   1  10       32.58       31.67      2.37 o
  -6   2  10        1.63        0.52      3.15 o
  -5   2  10        0.52       -2.62      2.60 o
  -4   2  10       39.32       41.18      4.19 o
  -3   2  10        0.29        0.58      1.90 o
  -2   2  10       35.58       39.49      3.02 o
  -1   2  10        5.86        6.37      1.71 o
   0   2  10        2.89        2.45      1.38 o
   1   2  10        1.02        2.38      1.71 o
   2   2  10       33.52       35.60      2.25 o
   3   2  10       14.38       20.01      1.62 o
   4   2  10       14.22       13.80      1.87 o
   5   2  10       20.04       22.44      1.91 o
   6   2  10        0.03       -0.54      1.39 o
  -6   3  10        1.43        0.17      3.28 o
  -5   3  10       44.51       48.20      4.86 o
  -4   3  10        0.35       -2.93      2.81 o
  -3   3  10      109.86      108.34      4.32 o
  -2   3  10       95.05      129.22      4.14 o
  -1   3  10      247.12      222.16      5.72 o
   0   3  10       98.46       89.01      3.80 o
   1   3  10       45.51       35.21      2.68 o
   2   3  10      103.50      100.16      3.56 o
   3   3  10      194.72      186.77      6.33 o
   4   3  10       26.51       29.53      2.48 o
   5   3  10       24.60       26.99      1.95 o
   6   3  10       93.07       98.10      3.34 o
   7   3  10       11.57       13.77      6.54 o
  -6   4  10       14.69       13.32      4.44 o
  -5   4  10        8.05        8.74      3.21 o
  -4   4  10        2.06        1.37      2.13 o
  -3   4  10        0.70       -2.75      2.03 o
  -2   4  10        4.45        2.81      1.85 o
  -1   4  10        1.63       -0.38      1.79 o
   0   4  10        0.06        0.77      1.53 o
   1   4  10        0.08       -0.67      1.45 o
   2   4  10        6.53        7.98      2.02 o
   3   4  10       65.10       63.33      2.69 o
   4   4  10       77.39       82.41      3.31 o
   5   4  10        2.04        2.43      1.36 o
   6   4  10        0.64       -1.05      1.50 o
   7   4  10        2.60        2.65      2.21 o
  -6   5  10       16.58       15.82      5.10 o
  -5   5  10        0.81        3.14      3.67 o
  -4   5  10       20.15       19.64      3.48 o
  -3   5  10       93.87       84.40      4.69 o
  -2   5  10        5.20        4.38      2.45 o
  -1   5  10      203.58      220.96      7.83 o
   0   5  10      243.65      272.46      8.17 o
   1   5  10      305.31      276.71      6.86 o
   2   5  10       32.65       34.41      2.98 o
   3   5  10        0.32        0.28      1.25 o
   4   5  10       68.44       65.33      3.13 o
   5   5  10      132.58      133.66      4.18 o
   6   5  10       14.73       14.28      2.11 o
   7   5  10        7.61        6.54      2.13 o
  -5   6  10        8.58       13.31      3.36 o
  -4   6  10       23.59       22.18      3.24 o
  -3   6  10        1.65        0.21      2.33 o
  -2   6  10        6.82        2.69      2.27 o
  -1   6  10        1.25        2.74      1.96 o
   0   6  10       21.96       20.99      2.45 o
   1   6  10       14.22       16.58      2.20 o
   2   6  10       13.01       14.69      2.08 o
   3   6  10       15.40       13.43      2.06 o
   4   6  10        0.27       -1.12      1.63 o
   5   6  10       58.75       65.32      4.84 o
   6   6  10       33.84       33.37      3.19 o
   7   6  10        0.54       -2.18      2.05 o
   8   6  10        0.62        8.49      6.05 o
  -5   7  10        4.35        1.20      3.11 o
  -4   7  10       63.40       65.71      5.39 o
  -3   7  10        0.25       -1.15      2.20 o
  -2   7  10       22.97       23.87      3.20 o
  -1   7  10       68.80       55.33      3.76 o
   0   7  10       13.13       11.81      2.41 o
   1   7  10      108.95      116.31      5.23 o
   2   7  10      143.13      152.41      5.48 o
   3   7  10      114.36      125.93      4.81 o
   4   7  10        1.10        1.73      2.23 o
   5   7  10        3.01        2.90      2.27 o
   6   7  10       13.53       10.76      2.44 o
   7   7  10       22.58       23.59      3.30 o
   8   7  10        1.05       -3.24      2.49 o
  -5   8  10        2.17        4.53      3.65 o
  -4   8  10        0.38       -1.16      2.93 o
  -3   8  10       84.30       89.35      6.14 o
  -2   8  10       19.08       12.19      3.64 o
  -1   8  10        6.60        2.62      2.79 o
   0   8  10       38.01       37.17      3.25 o
   1   8  10        0.16       -2.72      1.84 o
   2   8  10       61.98       60.42      3.94 o
   3   8  10       33.61       25.42      2.85 o
   4   8  10        9.53        3.62      2.42 o
   5   8  10       36.14       29.76      3.54 o
   6   8  10        4.43        3.87      3.00 o
   7   8  10       23.16       28.57      4.12 o
   8   8  10        7.76        4.00      8.14 o
  -4   9  10        3.28       19.86      6.81 o
  -3   9  10        4.43       10.51      3.47 o
  -2   9  10      120.88      122.62      8.36 o
  -1   9  10        9.60       11.90      3.71 o
   0   9  10        8.21        7.86      2.92 o
   1   9  10       28.88       29.78      3.35 o
   2   9  10        1.95        0.74      2.14 o
   3   9  10       17.34       16.77      2.83 o
   4   9  10       19.64       14.84      3.26 o
   5   9  10       21.55       25.54      4.11 o
   6   9  10       10.29       12.65      3.72 o
   7   9  10        1.51        3.30      4.41 o
  -4  10  10        0.91       -4.16      3.70 o
  -3  10  10        9.92       13.84      4.44 o
  -2  10  10        8.10       13.18      4.17 o
  -1  10  10      141.74      134.43      9.12 o
   0  10  10        6.14        1.93      4.46 o
   1  10  10       25.74       30.82      4.04 o
   2  10  10       55.19       49.57      4.12 o
   3  10  10        0.26       -2.85      2.17 o
   4  10  10       39.04       44.78      6.03 o
   5  10  10       18.54       14.09      3.97 o
   6  10  10        2.35        1.71      4.41 o
   7  10  10       18.51       12.48     11.69 o
  -3  11  10        1.21        5.78      4.08 o
  -2  11  10       10.93        9.46      5.26 o
  -1  11  10        2.31        2.34      4.20 o
   0  11  10       73.28       75.95      8.31 o
   1  11  10        6.50       -0.14      3.59 o
   2  11  10        1.79       -2.30      3.62 o
   3  11  10        6.62       12.89      6.05 o
   4  11  10        0.25        1.68      3.64 o
   5  11  10        0.22       -3.62      4.22 o
   6  11  10        0.00        0.56      4.47 o
  -2  12  10        4.35       -4.46      4.67 o
  -1  12  10        7.59        7.04      5.16 o
   0  12  10        6.58       10.27      6.61 o
   1  12  10       72.85       78.66      8.46 o
   2  12  10        4.40        5.95      4.28 o
   3  12  10        6.53        4.95      4.30 o
   4  12  10       24.28       16.84      7.37 o
   5  12  10        0.55       -6.96      5.29 o
   6  12  10        8.23       12.38      6.96 o
  -1  13  10        2.10        5.84      5.41 o
   0  13  10        9.41        7.43      5.51 o
   1  13  10        0.18       -0.89      6.19 o
   2  13  10        7.93        4.93      4.69 o
   3  13  10        0.12        0.14      6.12 o
   4  13  10        0.03       -3.76      6.26 o
   5  13  10        0.06       -7.93      5.98 o
   1  14  10        0.58       -1.55      5.05 o
   2  14  10        2.06       14.63      6.04 o
   3  14  10       19.69       14.33      8.63 o
  -3 -10  11        0.75       20.95      8.90 o
  -2 -10  11        1.69        4.17      6.96 o
  -1 -10  11        0.02       -2.51      4.03 o
   0 -10  11        9.90       14.72     11.06 o
   1 -10  11       14.76       25.57      6.40 o
   2 -10  11        2.58       -0.70      6.82 o
  -4  -9  11       22.68       19.19      5.35 o
  -3  -9  11        4.08       -0.64      3.88 o
  -2  -9  11        5.15        5.42      6.16 o
  -1  -9  11        8.19        8.62      3.93 o
   0  -9  11        0.13       -2.16      3.37 o
   1  -9  11        5.19        5.81      3.79 o
   2  -9  11        1.65        1.03      4.69 o
   3  -9  11       12.68       22.26      6.34 o
  -4  -8  11        1.59       -3.63      3.76 o
  -3  -8  11        0.01        1.16      3.84 o
  -2  -8  11        0.02        3.68      2.86 o
  -1  -8  11        0.21        3.44      3.86 o
   0  -8  11        0.79       -0.64      3.26 o
   1  -8  11        2.02       -3.21      2.68 o
   2  -8  11        6.93       12.24      3.80 o
   3  -8  11        1.04       -4.53      5.63 o
   4  -8  11        0.08        0.82      6.96 o
  -5  -7  11        2.91        3.21      3.98 o
  -4  -7  11       30.53       25.67      5.07 o
  -3  -7  11        1.96       -4.41      3.31 o
  -2  -7  11      148.02      155.68     13.31 o
  -1  -7  11       30.89       33.59      5.40 o
   0  -7  11        6.81       10.68      3.15 o
   1  -7  11       56.38       70.02      5.26 o
   2  -7  11       16.46       11.33      3.51 o
   3  -7  11        0.02        4.07      3.70 o
   4  -7  11        1.39       -4.50      4.28 o
   5  -7  11       23.03       19.06      8.35 o
  -5  -6  11        0.10       -2.83      3.69 o
  -4  -6  11        0.00       -1.47      4.05 o
  -3  -6  11        0.10        2.25      2.53 o
  -2  -6  11        2.96       -3.16      2.11 o
  -1  -6  11       12.14       15.21      3.10 o
   0  -6  11        0.00        2.34      3.57 o
   1  -6  11        2.24        5.34      2.77 o
   2  -6  11        8.68        7.94      2.84 o
   3  -6  11        1.09       -2.39      2.48 o
   4  -6  11        0.64       -1.76      4.24 o
   5  -6  11       10.89        4.17      7.10 o
   6  -6  11        0.01        5.01      7.37 o
  -6  -5  11       13.86       16.60      5.01 o
  -5  -5  11       10.50        9.93      5.18 o
  -4  -5  11        3.49        3.82      2.99 o
  -3  -5  11       18.94       19.85      4.15 o
  -2  -5  11      136.95      131.71      8.58 o
  -1  -5  11       11.48       12.11      3.00 o
   0  -5  11      385.78      380.72      8.93 o
   1  -5  11       59.32       55.19      4.31 o
   2  -5  11       23.24       29.13      3.53 o
   3  -5  11      108.76      135.08      7.14 o
   4  -5  11       16.03       19.00      4.81 o
   5  -5  11        0.25       -1.21      3.89 o
   6  -5  11        0.01        7.93      6.54 o
  -6  -4  11        5.09        6.07      3.51 o
  -5  -4  11       13.26        7.70      3.42 o
  -4  -4  11        2.36        4.08      2.90 o
  -3  -4  11        1.98        4.39      3.13 o
  -2  -4  11        3.23        1.42      1.50 o
  -1  -4  11       34.86       36.31      4.56 o
   0  -4  11       16.00       20.39      3.26 o
   1  -4  11      101.45       86.41      5.56 o
   2  -4  11        9.81        8.87      2.95 o
   3  -4  11        2.33        5.67      2.74 o
   4  -4  11        2.15        3.75      3.68 o
   5  -4  11        0.06       -1.83      3.24 o
   6  -4  11        5.50        7.58      4.66 o
   7  -4  11       18.70       21.57      7.93 o
  -6  -3  11       17.95       17.01      4.01 o
  -5  -3  11        0.15       -0.69      3.53 o
  -4  -3  11       47.04       53.79      5.70 o
  -3  -3  11       35.58       34.82      4.03 o
  -2  -3  11       15.71        9.62      4.14 o
  -1  -3  11       35.36       35.11      3.29 o
   0  -3  11      270.78      259.40      8.24 o
   1  -3  11       40.08       36.45      3.59 o
   2  -3  11      391.75      354.18      9.15 o
   3  -3  11       42.68       44.43      3.56 o
   4  -3  11       25.72       30.09      3.86 o
   5  -3  11       44.80       46.31     11.06 o
   6  -3  11        0.01        4.55      6.01 o
   7  -3  11        0.00        2.82      3.94 o
  -6  -2  11       24.79       34.50      4.69 o
  -5  -2  11        1.49       -2.12      2.87 o
  -4  -2  11       12.63        8.90      3.35 o
  -3  -2  11      126.81      145.13      7.24 o
  -2  -2  11       70.89       72.36      5.06 o
  -1  -2  11       52.77       56.00      3.88 o
   0  -2  11       11.73        8.13      2.15 o
   1  -2  11      244.54      241.74      7.26 o
   2  -2  11       50.09       53.08      4.26 o
   3  -2  11      275.07      261.11      7.06 o
   4  -2  11       68.29       61.82      4.80 o
   5  -2  11        0.31       -0.78      2.49 o
   6  -2  11        0.46        0.68      2.66 o
   7  -2  11        0.01       -1.94      2.67 o
  -6  -1  11        4.52        1.47      4.20 o
  -5  -1  11       20.02       22.96      3.92 o
  -4  -1  11       80.71      101.71      7.45 o
  -3  -1  11        5.29       11.41      3.92 o
  -2  -1  11       62.10       46.58      3.62 o
  -1  -1  11       51.34       52.51      3.70 o
   0  -1  11       53.68       61.46      3.76 o
   1  -1  11        8.66        5.20      1.78 o
   2  -1  11      234.35      241.67     10.88 o
   3  -1  11       54.02       60.51      4.12 o
   4  -1  11      204.01      209.77      6.38 o
   5  -1  11       18.33       16.47      3.06 o
   6  -1  11        7.02        8.81      2.71 o
   7  -1  11        2.91        2.98      2.77 o
  -6   0  11       17.17       19.12      4.07 o
  -5   0  11        6.74        5.66      3.68 o
  -4   0  11      115.97      131.87      7.10 o
  -3   0  11       13.24       11.52      2.93 o
  -2   0  11       25.39       23.39      3.54 o
  -1   0  11      634.86      600.48     12.53 o
   0   0  11      300.63      286.00      7.92 o
   1   0  11      158.17      178.39      4.78 o
   2   0  11       12.49       15.61      2.55 o
   3   0  11      343.44      345.63      8.27 o
   4   0  11       53.61       48.73      3.05 o
   5   0  11      226.42      230.70      6.38 o
   6   0  11       59.20       52.83      5.27 o
   7   0  11        0.65        2.06      2.41 o
   8   0  11        0.91        2.37      4.03 o
  -6   1  11        1.35        0.55      3.65 o
  -5   1  11       15.85       25.86      4.63 o
  -4   1  11        8.43        5.18      3.06 o
  -3   1  11       48.12       55.46      7.79 o
  -2   1  11      130.57      142.37      5.96 o
  -1   1  11        5.86        3.88      1.83 o
   0   1  11       71.91       73.44      6.07 o
   1   1  11       43.97       37.48      2.56 o
   2   1  11       46.40       46.61      2.99 o
   3   1  11        0.38        0.14      1.21 o
   4   1  11       71.25       77.46      3.59 o
   5   1  11       13.09       15.95      2.32 o
   6   1  11       76.81       78.61      3.76 o
   7   1  11        1.55        4.35      2.23 o
   8   1  11        2.65        1.39      3.62 o
  -6   2  11        6.94        6.45      3.57 o
  -5   2  11        1.20       -2.81      3.27 o
  -4   2  11      111.18      120.83      6.95 o
  -3   2  11       77.82       78.69      5.46 o
  -2   2  11      157.60      146.00      7.15 o
  -1   2  11       29.70       28.43      2.90 o
   0   2  11       37.36       42.67      2.95 o
   1   2  11     1086.02     1008.05     16.51 o
   2   2  11      320.75      294.28      6.71 o
   3   2  11      129.57      139.28      4.55 o
   4   2  11        5.50        2.42      1.62 o
   5   2  11      156.90      151.18      4.37 o
   6   2  11       28.45       24.74      2.32 o
   7   2  11       56.46       54.32      3.23 o
  -6   3  11       12.87       13.12      6.02 o
  -5   3  11        2.46        2.15      3.36 o
  -4   3  11        1.52       -2.52      2.71 o
  -3   3  11        0.48        1.57      1.84 o
  -2   3  11        0.02       -1.02      1.29 o
  -1   3  11       17.79       20.90      2.65 o
   0   3  11        6.96        5.69      1.82 o
   1   3  11        4.80        0.92      1.73 o
   2   3  11       68.94       69.88      3.63 o
   3   3  11        5.18        4.39      1.41 o
   4   3  11        0.10        4.50      1.68 o
   5   3  11        3.49        0.93      1.52 o
   6   3  11        6.60        6.65      1.89 o
   7   3  11        0.12       -2.68      1.79 o
  -6   4  11        0.66       -2.70      3.87 o
  -5   4  11        0.02        1.01      3.33 o
  -4   4  11       27.44       26.04      3.39 o
  -3   4  11        0.19        0.93      2.00 o
  -2   4  11      325.92      339.43      7.41 o
  -1   4  11      293.89      280.08      6.84 o
   0   4  11       36.03       22.48      2.44 o
   1   4  11       83.15       81.53      4.07 o
   2   4  11        2.30       -0.20      1.66 o
   3   4  11      647.52      651.25     10.35 o
   4   4  11      117.95      113.44      6.02 o
   5   4  11       48.40       47.35      3.16 o
   6   4  11        0.04       -0.74      1.81 o
   7   4  11       39.23       41.87      3.25 o
  -5   5  11        7.58        8.66      4.23 o
  -4   5  11       25.85       20.92      3.51 o
  -3   5  11        0.80       -3.15      2.10 o
  -2   5  11        0.03       -1.96      1.93 o
  -1   5  11       33.80       31.15      3.02 o
   0   5  11       14.48       12.71      2.18 o
   1   5  11       29.69       28.34      2.89 o
   2   5  11      101.56       97.23      5.83 o
   3   5  11        3.35        2.28      1.60 o
   4   5  11       15.59       15.82      2.30 o
   5   5  11        2.67        3.88      2.04 o
   6   5  11       10.98       14.00      2.33 o
   7   5  11        2.05        1.45      2.00 o
   8   5  11        0.18       -0.73      2.37 o
  -5   6  11       26.64       20.10      4.83 o
  -4   6  11        4.07        5.37      2.85 o
  -3   6  11        1.12       -2.74      2.32 o
  -2   6  11       53.51       51.44      5.40 o
  -1   6  11        0.27       -2.64      1.78 o
   0   6  11      382.30      405.94      8.61 o
   1   6  11      315.74      295.49     12.34 o
   2   6  11        0.26       -1.81      1.79 o
   3   6  11      141.63      132.30      4.85 o
   4   6  11        6.90        6.82      2.14 o
   5   6  11      220.93      219.67      7.27 o
   6   6  11       19.25       19.91      2.71 o
   7   6  11        6.29        7.14      2.52 o
   8   6  11        1.37       -1.09      2.83 o
  -5   7  11        6.01        4.43      4.07 o
  -4   7  11        3.29       -0.28      2.81 o
  -3   7  11       20.20       22.15      4.14 o
  -2   7  11       15.95        9.46      3.61 o
  -1   7  11       17.29       19.67      3.45 o
   0   7  11        0.00       -1.34      1.88 o
   1   7  11       59.64       59.27      4.07 o
   2   7  11       32.65       26.96      3.05 o
   3   7  11       77.88       88.01      5.16 o
   4   7  11      126.41      117.51      5.74 o
   5   7  11        1.80        0.69      2.48 o
   6   7  11        1.15       -3.24      2.16 o
   7   7  11        1.86        3.39      3.29 o
   8   7  11        6.78        7.00      4.17 o
  -4   8  11       23.08       23.61      4.16 o
  -3   8  11       35.00       34.70      4.46 o
  -2   8  11       15.61        8.25      3.84 o
  -1   8  11       12.40        4.70      5.42 o
   0   8  11       43.77       36.24      4.07 o
   1   8  11        1.00       -3.01      2.69 o
   2   8  11      116.03      122.70      5.55 o
   3   8  11       62.20       59.41      3.96 o
   4   8  11        0.29       -2.53      3.43 o
   5   8  11       62.71       56.69      4.50 o
   6   8  11        1.60       -2.73      2.51 o
   7   8  11       52.32       51.17      4.85 o
  -4   9  11        0.14       -1.35      3.76 o
  -3   9  11       19.34       33.29      4.60 o
  -2   9  11       18.82       23.57      4.71 o
  -1   9  11       41.08       38.50      5.28 o
   0   9  11        0.78       -2.30      2.59 o
   1   9  11       33.53       26.75      3.78 o
   2   9  11        0.00       -2.67      2.15 o
   3   9  11       31.36       33.26      3.36 o
   4   9  11       31.61       32.74      4.03 o
   5   9  11       28.61       28.51      3.98 o
   6   9  11       37.98       41.71      5.03 o
   7   9  11        3.09       -2.36      3.34 o
  -3  10  11        1.39        2.04      3.36 o
  -2  10  11       12.61       16.83      4.79 o
  -1  10  11        8.55        9.52      4.02 o
   0  10  11       29.94       20.77      4.57 o
   1  10  11       28.87       20.36      3.67 o
   2  10  11       21.58       22.01      3.64 o
   3  10  11        2.54        0.80      2.43 o
   4  10  11        6.42        1.33      2.97 o
   5  10  11        0.25       -2.67      3.35 o
   6  10  11        0.33        1.58      3.79 o
   7  10  11        8.56        1.68      4.76 o
  -3  11  11       18.86       25.72      6.39 o
  -2  11  11        0.05        0.58      4.61 o
  -1  11  11       30.72       54.52      6.37 o
   0  11  11       29.77       32.35      5.13 o
   1  11  11       39.55       33.62      5.07 o
   2  11  11        1.67        2.68      2.99 o
   3  11  11       16.03       10.67      3.75 o
   4  11  11        0.54       -4.94      3.29 o
   5  11  11       10.25        6.81      4.00 o
   6  11  11        8.98        8.04      9.67 o
  -2  12  11        1.02       -1.38      5.25 o
  -1  12  11        0.31        1.57      4.81 o
   0  12  11        1.11        1.28      4.32 o
   1  12  11        0.05        1.56      4.51 o
   2  12  11       23.20       21.67     14.82 o
   3  12  11       21.80       15.65      5.56 o
   4  12  11        5.98        3.76      6.54 o
   5  12  11        1.15        3.90      6.40 o
   0  13  11        0.15       -2.88      4.47 o
   1  13  11       20.02       30.79      8.28 o
   2  13  11       10.94        8.61      5.50 o
   3  13  11       13.13        5.98      6.82 o
   4  13  11        0.68       -3.34      6.54 o
   2  14  11        0.13        2.86      4.93 o
  -1 -10  12        0.84       -1.11      8.07 o
   0 -10  12       21.12       34.74      6.89 o
   1 -10  12       42.80       59.27      8.36 o
  -3  -9  12        2.11       -0.13      3.93 o
  -2  -9  12        0.00       -5.00      3.33 o
  -1  -9  12        2.00        0.20      3.18 o
   0  -9  12        5.13       10.10      4.22 o
   1  -9  12        0.06        6.12      4.25 o
   2  -9  12        0.47        0.28      7.37 o
   3  -9  12        0.43        3.76      7.37 o
  -4  -8  12        6.17        3.22      4.60 o
  -3  -8  12       21.17       24.56      5.33 o
  -2  -8  12       31.31       33.72      5.63 o
  -1  -8  12        5.10        4.04      4.40 o
   0  -8  12       47.44       64.78      6.25 o
   1  -8  12        2.59       -1.99      3.21 o
   2  -8  12       41.05       59.24      5.44 o
   3  -8  12       87.78      108.45     14.81 o
   4  -8  12        1.56        6.54      7.79 o
  -4  -7  12        0.21       -3.51      3.68 o
  -3  -7  12        0.80        4.86      3.99 o
  -2  -7  12        0.18       -3.60      3.63 o
  -1  -7  12        1.73        3.07      3.19 o
   0  -7  12        1.21       -1.04      2.49 o
   1  -7  12        0.52       -2.32      5.42 o
   2  -7  12        0.25       -0.02      2.87 o
   3  -7  12        0.53        5.47      3.74 o
   4  -7  12        0.56        2.40      4.71 o
   5  -7  12        2.38        1.53      7.51 o
  -5  -6  12        6.21        4.71      6.04 o
  -4  -6  12        0.79        0.24      3.61 o
  -3  -6  12       28.37       19.51      4.52 o
  -2  -6  12       35.26       23.43      4.65 o
  -1  -6  12       55.21       62.07      4.73 o
   0  -6  12      136.39      147.16      6.22 o
   1  -6  12        0.43        3.49      2.72 o
   2  -6  12       41.96       45.03      4.42 o
   3  -6  12        4.90        3.77      4.21 o
   4  -6  12       38.33       48.04      6.83 o
   5  -6  12       91.57      118.41      9.79 o
  -5  -5  12        0.04        5.43      4.35 o
  -4  -5  12        0.24       -1.22      2.97 o
  -3  -5  12        0.04       -4.36      3.26 o
  -2  -5  12        0.08       -2.60      4.35 o
  -1  -5  12        2.02        0.57      3.07 o
   0  -5  12       32.51       35.88      4.18 o
   1  -5  12       63.86       69.71      5.18 o
   2  -5  12        1.96       -1.83      2.80 o
   3  -5  12        5.83        3.83      4.52 o
   4  -5  12        6.36       -2.76      4.24 o
   5  -5  12        0.75       -1.23      3.98 o
   6  -5  12        3.34       16.56      7.93 o
  -5  -4  12        0.25        5.63      3.46 o
  -4  -4  12       46.53       56.91      4.98 o
  -3  -4  12       16.61       18.48      4.29 o
  -2  -4  12       12.52       12.87      4.05 o
  -1  -4  12       58.66       53.36      4.72 o
   0  -4  12       50.40       41.04      4.28 o
   1  -4  12       84.73       99.00      5.84 o
   2  -4  12      270.49      268.62      8.48 o
   3  -4  12        4.41       -0.27      2.23 o
   4  -4  12       21.35       17.70      5.84 o
   5  -4  12        5.20        3.27      7.58 o
   6  -4  12       25.94       43.36      5.27 o
  -5  -3  12       28.64       24.86      4.27 o
  -4  -3  12       87.15       88.58      7.36 o
  -3  -3  12        8.78       11.77      3.95 o
  -2  -3  12        5.28        1.66      3.18 o
  -1  -3  12        0.01       -1.22      2.28 o
   0  -3  12        0.40       -0.14      2.28 o
   1  -3  12        0.44        0.43      2.26 o
   2  -3  12       69.64       77.18      6.65 o
   3  -3  12      146.46      149.79     10.78 o
   4  -3  12        0.06       -3.56      2.37 o
   5  -3  12       23.89       30.77      4.20 o
   6  -3  12       11.87        6.73      3.37 o
   7  -3  12        0.10       -2.93      4.07 o
  -6  -2  12        0.17        5.11      4.09 o
  -5  -2  12        2.68        7.84      3.57 o
  -4  -2  12       27.75       39.67      5.48 o
  -3  -2  12        0.46        0.45      3.48 o
  -2  -2  12       99.88       95.60     11.33 o
  -1  -2  12       25.62       31.26      3.35 o
   0  -2  12       18.97       15.71      3.86 o
   1  -2  12       15.39       12.86      2.79 o
   2  -2  12        1.06        2.03      2.29 o
   3  -2  12       47.10       54.72      4.52 o
   4  -2  12      151.61      141.65     11.61 o
   5  -2  12        5.89        2.72      3.20 o
   6  -2  12        8.50        1.98      3.83 o
   7  -2  12        2.46        0.48      2.87 o
  -6  -1  12        8.47        5.05      3.70 o
  -5  -1  12       47.51       47.62      5.10 o
  -4  -1  12      173.64      180.31     13.57 o
  -3  -1  12      149.47      155.38      9.31 o
  -2  -1  12      277.49      243.67     16.86 o
  -1  -1  12       99.73       97.67      5.03 o
   0  -1  12      104.03      103.57      5.68 o
   1  -1  12        0.01        0.79      2.00 o
   2  -1  12       11.31        9.87      2.38 o
   3  -1  12       24.25       25.06      3.74 o
   4  -1  12       19.25       25.06      3.56 o
   5  -1  12      128.34      125.81      8.99 o
   6  -1  12        1.02        5.69      2.80 o
   7  -1  12       20.14       23.73      3.54 o
  -6   0  12        2.39        4.69      3.58 o
  -5   0  12       25.73       28.47      6.18 o
  -4   0  12        5.43        3.90      3.56 o
  -3   0  12        3.64        3.78      3.32 o
  -2   0  12       44.58       46.03      6.47 o
  -1   0  12        0.27        1.10      2.13 o
   0   0  12       53.70       53.73      3.20 o
   1   0  12       40.77       41.05      2.83 o
   2   0  12        0.06       -1.56      1.65 o
   3   0  12        5.09        3.00      1.72 o
   4   0  12       14.74        6.34      2.45 o
   5   0  12        0.36        4.88      3.02 o
   6   0  12       13.99       12.73      2.97 o
   7   0  12        2.39        2.86      2.55 o
  -6   1  12        1.57       -3.07      3.91 o
  -5   1  12       59.98       75.29      7.01 o
  -4   1  12       69.11       73.89      6.75 o
  -3   1  12      235.53      235.73      9.94 o
  -2   1  12      742.40      352.01     19.20 o
  -1   1  12      522.92      523.23     10.18 o
   0   1  12      391.71      380.82      8.35 o
   1   1  12      211.23      189.28      5.15 o
   2   1  12      235.96      242.91      6.33 o
   3   1  12        9.18        7.33      1.75 o
   4   1  12       42.13       42.04      3.04 o
   5   1  12       55.56       44.15      3.45 o
   6   1  12        0.88        3.85      2.10 o
   7   1  12       57.34       58.87      4.12 o
   8   1  12        0.60        0.56      4.03 o
  -6   2  12       13.91       16.03      5.24 o
  -5   2  12       23.38       16.54      4.63 o
  -4   2  12        3.48       -3.18      3.24 o
  -3   2  12       43.07       37.38      5.08 o
  -2   2  12       29.78       20.78      7.36 o
  -1   2  12        0.03        4.53      2.24 o
   0   2  12        3.51        3.95      2.30 o
   1   2  12        6.65        5.03      2.21 o
   2   2  12        0.01        1.39      1.85 o
   3   2  12       17.17       19.67      2.85 o
   4   2  12        6.52        6.90      1.97 o
   5   2  12       10.07        7.73      2.25 o
   6   2  12       15.51       19.97      2.53 o
   7   2  12        4.86        4.31      2.27 o
   8   2  12        0.22       -2.32      2.36 o
  -5   3  12        0.31       -5.02      3.34 o
  -4   3  12        9.33        9.42      4.25 o
  -3   3  12      173.18      181.43     11.54 o
  -2   3  12      175.87      184.53     10.07 o
  -1   3  12      637.22      649.63     11.85 o
   0   3  12     1405.65     1401.91     22.57 o
   1   3  12      975.26      935.20     16.15 o
   2   3  12      198.86      187.74      5.60 o
   3   3  12       86.22       83.28      3.67 o
   4   3  12      135.34      143.57      4.79 o
   5   3  12       10.86        9.06      2.22 o
   6   3  12       23.42       17.58      2.46 o
   7   3  12       19.19       19.50      3.25 o
   8   3  12        0.05       -0.63      2.85 o
  -5   4  12        5.40        2.76      4.46 o
  -4   4  12       24.62       21.44      4.78 o
  -3   4  12       25.70       23.06      3.12 o
  -2   4  12        0.00        0.81      2.15 o
  -1   4  12        1.38       -2.96      1.98 o
   0   4  12       27.26       26.68      3.32 o
   1   4  12       14.87       14.97      2.86 o
   2   4  12       64.64       73.31      4.07 o
   3   4  12       23.99       23.31      2.42 o
   4   4  12       59.83       69.70      3.85 o
   5   4  12        1.41        0.19      2.02 o
   6   4  12        2.06        1.62      1.99 o
   7   4  12        5.23        3.97      2.24 o
   8   4  12        6.88        8.74      2.69 o
  -5   5  12        4.01        5.33      3.93 o
  -4   5  12       24.05       23.36      4.68 o
  -3   5  12        3.58        3.05      2.40 o
  -2   5  12       11.30        7.63      3.46 o
  -1   5  12      144.18      156.45      7.51 o
   0   5  12      169.76      145.21      6.20 o
   1   5  12      733.55      727.73     13.76 o
   2   5  12     1079.76     1058.23     17.74 o
   3   5  12      737.38      764.56     14.01 o
   4   5  12       36.20       33.95      3.47 o
   5   5  12        6.23        6.22      2.93 o
   6   5  12       37.63       38.05      3.22 o
   7   5  12        0.63       -1.65      2.18 o
   8   5  12        3.07        3.47      2.83 o
  -5   6  12        0.03        4.42      4.16 o
  -4   6  12        0.15       -0.90      3.54 o
  -3   6  12       41.61       36.67      4.17 o
  -2   6  12       16.09        4.77      3.32 o
  -1   6  12        7.17        1.09      2.76 o
   0   6  12       25.65       23.77      3.18 o
   1   6  12      102.48       94.74      5.62 o
   2   6  12        1.62       -4.30      3.51 o
   3   6  12       71.87       74.83      4.26 o
   4   6  12      156.95      182.34      6.64 o
   5   6  12       10.19       12.02      2.80 o
   6   6  12       79.90       92.79      6.48 o
   7   6  12        6.16        7.98      3.50 o
   8   6  12        0.45        4.13      3.41 o
  -4   7  12       15.98       15.86      4.58 o
  -3   7  12        3.41        2.28      2.79 o
  -2   7  12       76.42       65.32      6.41 o
  -1   7  12       16.03        2.72      3.24 o
   0   7  12        9.23        4.92      3.03 o
   1   7  12       33.87       32.23      3.47 o
   2   7  12       87.39       85.62      4.74 o
   3   7  12      352.63      348.33      8.31 o
   4   7  12      379.12      385.85     16.68 o
   5   7  12      249.83      259.38      7.94 o
   6   7  12        5.16        0.64      2.74 o
   7   7  12        0.03       -1.00      2.86 o
  -4   8  12       12.77       19.59      3.91 o
  -3   8  12        1.20       -0.80      2.94 o
  -2   8  12        0.05       -4.03      2.69 o
  -1   8  12       81.62       75.65      6.75 o
   0   8  12        8.08        3.56      2.92 o
   1   8  12        0.95       -2.86      2.25 o
   2   8  12       55.22       58.76      4.28 o
   3   8  12      212.42      220.80      6.75 o
   4   8  12        3.48        4.26      3.02 o
   5   8  12       74.90       81.50      5.35 o
   6   8  12      102.63      120.71      6.12 o
   7   8  12        0.70       -4.54      3.02 o
  -3   9  12       19.84       20.93      4.19 o
  -2   9  12        5.77       11.17      4.83 o
  -1   9  12        0.68       -0.06      3.33 o
   0   9  12       85.11       84.99      7.61 o
   1   9  12       54.12       39.92      4.44 o
   2   9  12       25.57       15.79      3.14 o
   3   9  12        2.44       -3.30      2.20 o
   4   9  12       13.58       13.62      3.43 o
   5   9  12      108.14      113.15      6.22 o
   6   9  12       68.75       61.00      5.81 o
   7   9  12       49.17       61.60      7.78 o
  -3  10  12        9.50       10.88      5.55 o
  -2  10  12       25.99       25.86      5.35 o
  -1  10  12        9.00       18.27      4.43 o
   0  10  12        1.93       10.08      3.82 o
   1  10  12       48.74       49.61      4.96 o
   2  10  12        2.38        1.43      2.83 o
   3  10  12        0.29       -0.47      2.51 o
   4  10  12       24.68       23.72      3.97 o
   5  10  12      108.44      123.40      7.63 o
   6  10  12        5.72        6.00      4.09 o
  -2  11  12        0.66       -2.15      3.98 o
  -1  11  12        5.24        3.44      4.02 o
   0  11  12        0.52        1.89      3.86 o
   1  11  12        9.65       18.68      4.38 o
   2  11  12       24.61       25.12      4.18 o
   3  11  12       78.30       85.43      7.27 o
   4  11  12       28.64       31.77      6.37 o
   5  11  12        0.00       -1.11      3.94 o
   6  11  12        0.03        2.20      3.97 o
  -1  12  12       12.46       17.25      6.39 o
   0  12  12       27.68       30.82      6.73 o
   1  12  12       16.61       20.28      5.88 o
   2  12  12        4.22       10.67      4.91 o
   3  12  12       15.28       22.43      6.46 o
   4  12  12        0.01        2.57     10.02 o
   5  12  12        1.46        4.40      5.03 o
   0  13  12        0.22        2.41      5.46 o
   1  13  12        0.08       -6.71      4.48 o
   2  13  12        3.18        2.85      4.86 o
   3  13  12        9.04        9.46      8.07 o
   4  13  12        1.93       -2.50      5.98 o
  -1  -9  13       27.95       32.88      5.82 o
   0  -9  13       33.69       40.32      5.03 o
   1  -9  13       16.01       28.59      5.53 o
  -3  -8  13        3.41        6.19      4.43 o
  -2  -8  13       13.78       12.42      4.65 o
  -1  -8  13        0.19       -2.42      3.62 o
   0  -8  13        2.86        4.79      3.21 o
   1  -8  13        0.34       -0.71      4.33 o
   2  -8  13        3.97        7.04      5.16 o
   3  -8  13        0.19       12.10      8.35 o
  -3  -7  13       25.56       27.40      5.77 o
  -2  -7  13       14.66       17.88      5.33 o
  -1  -7  13      137.44      142.34     12.92 o
   0  -7  13        0.10       -1.24      2.76 o
   1  -7  13       58.84       73.41      5.69 o
   2  -7  13       45.42       50.49      5.76 o
   3  -7  13       39.03       52.04     19.13 o
   4  -7  13        9.29       19.89     12.66 o
  -4  -6  13        1.58        0.66      4.39 o
  -3  -6  13        0.53       -3.24      3.95 o
  -2  -6  13       67.00       53.64      6.33 o
  -1  -6  13        1.28        4.17      3.54 o
   0  -6  13       83.37       84.12     11.83 o
   1  -6  13        0.33       -3.84      2.56 o
   2  -6  13        7.87        5.19      3.03 o
   3  -6  13        4.67        5.58      4.89 o
   4  -6  13        0.00       -2.62      4.61 o
   5  -6  13        0.00        0.76      4.87 o
  -4  -5  13        0.88       -2.54      4.13 o
  -3  -5  13        0.23       -1.69      3.53 o
  -2  -5  13        5.57        4.61      3.64 o
  -1  -5  13      125.92       99.14      7.55 o
   0  -5  13       14.25       15.98      3.51 o
   1  -5  13      319.74      327.20      9.99 o
   2  -5  13        0.01        1.01      2.73 o
   3  -5  13       59.67       64.49      6.15 o
   4  -5  13       22.05       25.72      5.55 o
   5  -5  13       31.44       38.72      5.44 o
  -5  -4  13       12.55       17.37      4.30 o
  -4  -4  13      158.11      154.91     15.16 o
  -3  -4  13       48.29       49.27      6.89 o
  -2  -4  13        1.54       -1.69      3.31 o
  -1  -4  13       15.63       13.69      3.90 o
   0  -4  13      299.66      282.52      9.32 o
   1  -4  13        0.96        2.90      2.74 o
   2  -4  13      241.38      239.06     11.07 o
   3  -4  13        0.04       -3.03      2.76 o
   4  -4  13       22.16       23.16      5.06 o
   5  -4  13       29.42       22.91      4.41 o
   6  -4  13        3.24        3.27      3.64 o
  -5  -3  13        4.82        8.34      3.70 o
  -4  -3  13       33.20       30.25      6.64 o
  -3  -3  13       49.07       60.04      6.25 o
  -2  -3  13        2.21        0.39      3.93 o
  -1  -3  13        1.20       -1.00      2.55 o
   0  -3  13        7.16        4.38      2.72 o
   1  -3  13      275.82      235.96     10.82 o
   2  -3  13        1.85        5.09      2.64 o
   3  -3  13      357.40      347.16      9.42 o
   4  -3  13        0.01       -0.58      2.86 o
   5  -3  13       46.53       60.41      8.59 o
   6  -3  13        6.36        9.01      3.82 o
  -5  -2  13       19.63       18.09      4.19 o
  -4  -2  13      203.34      219.12     20.82 o
  -3  -2  13       72.49       62.12      6.77 o
  -2  -2  13      841.31      931.21     22.97 o
  -1  -2  13       91.83      103.90      6.90 o
   0  -2  13        2.25        0.41      2.35 o
   1  -2  13       47.18       40.21      3.96 o
   2  -2  13      552.42      447.22     11.05 o
   3  -2  13        3.92        5.11      2.40 o
   4  -2  13      270.09      260.52      9.49 o
   5  -2  13        0.18        3.62      2.84 o
   6  -2  13       23.37       28.82      4.23 o
   7  -2  13       25.17       30.11      4.34 o
  -5  -1  13       11.93       15.89      5.24 o
  -4  -1  13       10.49       15.39      5.29 o
  -3  -1  13       16.05       19.63      4.39 o
  -2  -1  13       27.62       20.35      4.92 o
  -1  -1  13      114.82      136.78      7.06 o
   0  -1  13       15.03       17.17      6.73 o
   1  -1  13        0.46       -2.36      2.09 o
   2  -1  13        7.73        8.38      2.55 o
   3  -1  13      242.09      189.54      6.49 o
   4  -1  13        0.00       -1.36      3.25 o
   5  -1  13      167.87      146.90      7.11 o
   6  -1  13        2.83       -1.77      2.71 o
   7  -1  13       24.88       26.68      3.91 o
  -5   0  13       82.88       71.03      7.14 o
  -4   0  13        1.90       -4.99      3.81 o
  -3   0  13       86.33       83.17      8.14 o
  -2   0  13     1055.21     1081.94     25.31 o
  -1   0  13      301.25      321.11      9.78 o
   0   0  13     2039.81     2078.93     30.70 o
   1   0  13      113.20      126.06      5.77 o
   2   0  13       15.65       16.76      3.97 o
   3   0  13       31.35       38.05      3.09 o
   4   0  13      417.27      373.19     11.15 o
   5   0  13        0.42        2.27      2.57 o
   6   0  13      128.01      135.02      6.61 o
   7   0  13        0.08        4.07      2.84 o
  -5   1  13        0.03        1.71      3.99 o
  -4   1  13       12.72       16.51      4.50 o
  -3   1  13       10.48        6.18      3.96 o
  -2   1  13        0.08       -3.04      3.74 o
  -1   1  13       32.69       46.20      4.51 o
   0   1  13        0.03       -1.68      2.31 o
   1   1  13       73.56       91.35      4.85 o
   2   1  13        8.37        6.79      2.36 o
   3   1  13        5.75        3.03      2.01 o
   4   1  13        3.56       -1.92      2.05 o
   5   1  13       84.21       74.27      5.04 o
   6   1  13        0.23       -2.89      2.06 o
   7   1  13       33.39       29.33      4.03 o
  -5   2  13       22.01       20.99      5.08 o
  -4   2  13       72.46       72.92      6.93 o
  -3   2  13      391.96      381.75     15.13 o
  -2   2  13        7.09        1.15      3.89 o
  -1   2  13      242.24      237.11      8.32 o
   0   2  13     2708.45     2848.70     41.52 o
   1   2  13      530.16      560.99     12.17 o
   2   2  13     2399.01     2412.94     35.13 o
   3   2  13      122.67      143.93      5.11 o
   4   2  13        8.19        8.77      2.49 o
   5   2  13        6.69        6.43      2.36 o
   6   2  13      136.99      121.92      5.29 o
   7   2  13        0.14       -1.36      2.25 o
  -5   3  13        0.34        0.59      3.93 o
  -4   3  13       29.09       27.40      5.22 o
  -3   3  13       17.99       15.60      4.27 o
  -2   3  13       69.91       63.70      6.29 o
  -1   3  13        0.69       -3.68      2.65 o
   0   3  13       23.49       20.90      4.09 o
   1   3  13        9.32       17.23      3.18 o
   2   3  13       31.10       35.85      3.61 o
   3   3  13       21.38       27.83      3.62 o
   4   3  13        1.62       -0.81      4.71 o
   5   3  13        1.85        2.03      2.20 o
   6   3  13        0.71       -3.07      2.37 o
   7   3  13       13.65       11.95      2.64 o
  -5   4  13        4.29        2.36      4.00 o
  -4   4  13        6.30        1.16      4.25 o
  -3   4  13      109.01       94.56      9.55 o
  -2   4  13      189.56      174.89      9.68 o
  -1   4  13      830.47      810.63     17.53 o
   0   4  13        5.42        1.21      2.45 o
   1   4  13      314.46      345.14      8.72 o
   2   4  13     2665.58     2692.53     38.90 o
   3   4  13      285.96      290.12      7.31 o
   4   4  13     1316.93     1421.85     24.96 o
   5   4  13       62.31       62.49      4.19 o
   6   4  13        1.26       -0.74      2.14 o
   7   4  13        0.15       -2.09      2.24 o
  -5   5  13        1.00       -2.40      5.55 o
  -4   5  13        2.05       -0.60      3.57 o
  -3   5  13        8.61       11.27      4.25 o
  -2   5  13       68.40       63.70      4.71 o
  -1   5  13       73.03       73.60      7.73 o
   0   5  13      181.92      193.57      7.14 o
   1   5  13        0.00       -0.01      2.17 o
   2   5  13       28.77       31.16      3.51 o
   3   5  13        1.35       10.58      2.62 o
   4   5  13       17.84       13.85      3.28 o
   5   5  13       19.65       14.66      3.13 o
   6   5  13        0.47        0.59      2.31 o
   7   5  13        0.49        2.24      2.50 o
  -4   6  13        0.03        0.70      3.58 o
  -3   6  13        4.74        3.19      3.54 o
  -2   6  13       21.71       24.97      4.68 o
  -1   6  13      195.47      165.55      9.38 o
   0   6  13      232.60      217.82      8.35 o
   1   6  13      785.73      786.31     17.91 o
   2   6  13        5.35        6.93      2.43 o
   3   6  13      151.83      161.63      5.84 o
   4   6  13     1050.95     1079.24     20.38 o
   5   6  13       52.42       59.47      4.43 o
   6   6  13      320.09      363.57      9.32 o
   7   6  13        9.76        7.02      2.93 o
  -4   7  13       12.87        9.70      4.29 o
  -3   7  13        0.00       -2.83      2.65 o
  -2   7  13        0.35        0.80      3.34 o
  -1   7  13       35.72       35.29      5.05 o
   0   7  13      100.51       83.66      5.85 o
   1   7  13       75.01       72.06      4.84 o
   2   7  13      214.63      236.78      7.40 o
   3   7  13        1.17        2.47      2.34 o
   4   7  13       15.31       13.10      3.31 o
   5   7  13        2.76        3.05      2.82 o
   6   7  13        0.42       -3.01      2.80 o
   7   7  13       15.55       16.17      3.52 o
  -3   8  13       14.35       10.90      3.57 o
  -2   8  13        0.03        5.42      3.71 o
  -1   8  13        0.02       -3.70      2.97 o
   0   8  13       22.93       26.84      6.12 o
   1   8  13      148.51      139.40      7.33 o
   2   8  13      143.89      157.55      8.18 o
   3   8  13      355.12      370.66      9.15 o
   4   8  13        7.98       10.89      3.27 o
   5   8  13       27.83       31.32      4.02 o
   6   8  13      219.73      219.94      7.70 o
   7   8  13        5.75        6.01      4.24 o
  -3   9  13       13.29       11.11      4.09 o
  -2   9  13       50.86       47.11      6.10 o
  -1   9  13        0.39        0.35      3.37 o
   0   9  13        1.40       -0.45      3.22 o
   1   9  13       47.32       47.39      4.87 o
   2   9  13       66.97       63.61      5.19 o
   3   9  13       25.51       28.90      4.67 o
   4   9  13       96.58      101.06      7.67 o
   5   9  13        0.90        4.23      4.68 o
   6   9  13        3.62        8.02      4.18 o
  -2  10  13        4.39        0.40      4.04 o
  -1  10  13       12.11       11.47      4.47 o
   0  10  13        0.29       -2.46      4.88 o
   1  10  13        3.44       -1.17      3.25 o
   2  10  13       11.11       10.63      3.42 o
   3  10  13       48.72       55.05      6.03 o
   4  10  13       54.43       56.38      5.12 o
   5  10  13       80.03       76.67      6.23 o
   6  10  13        3.21        1.50      4.75 o
  -1  11  13       14.92       19.27      5.22 o
   0  11  13       50.13       41.63      5.97 o
   1  11  13        0.01       -2.91      3.29 o
   2  11  13        2.59        5.23      3.33 o
   3  11  13       17.60       20.26      8.51 o
   4  11  13       18.92       18.29      4.55 o
   5  11  13        1.80       10.24      5.07 o
   0  12  13        6.26        2.62      4.09 o
   1  12  13        1.51        0.46      3.53 o
   2  12  13        2.80        0.96      3.79 o
   3  12  13        2.65        9.81      5.29 o
   4  12  13        2.18       -2.98      4.95 o
   2  13  13       18.93       23.65      9.18 o
  -1  -8  14        3.49       -0.10      3.71 o
   0  -8  14        1.29       -0.84      3.81 o
   1  -8  14       55.94       69.07      7.46 o
   2  -8  14       38.44       38.32      7.48 o
  -2  -7  14        0.07        4.99      4.23 o
  -1  -7  14       46.77       41.30      6.09 o
   0  -7  14        2.39        5.23      3.92 o
   1  -7  14        0.44        5.65      3.90 o
   2  -7  14       22.39       18.97      5.90 o
   3  -7  14       11.77       13.39      4.73 o
  -3  -6  14        8.01       10.96      4.74 o
  -2  -6  14       28.95       39.56      5.95 o
  -1  -6  14        6.77       12.10      4.36 o
   0  -6  14        4.03        6.00      4.06 o
   1  -6  14        3.42        1.87      3.60 o
   2  -6  14        0.27       -1.31      3.30 o
   3  -6  14      103.69      105.11     13.50 o
   4  -6  14       59.72       75.63      7.35 o
  -4  -5  14       46.99       54.12      6.80 o
  -3  -5  14       14.93       24.83      5.34 o
  -2  -5  14       16.43        5.76      4.18 o
  -1  -5  14        3.50        2.25      3.50 o
   0  -5  14        0.17       -1.26      3.27 o
   1  -5  14       55.88       45.13      4.78 o
   2  -5  14        0.20       -1.76      2.64 o
   3  -5  14        0.04        3.15      4.57 o
   4  -5  14       30.73       31.48      5.32 o
   5  -5  14        9.95       11.66      4.60 o
  -4  -4  14       55.22       67.26     10.87 o
  -3  -4  14       19.20       30.82     10.31 o
  -2  -4  14        3.80        2.34      3.66 o
  -1  -4  14        5.97       10.09      5.49 o
   0  -4  14       29.26       22.91      3.92 o
   1  -4  14        1.70        0.64      2.64 o
   2  -4  14        5.81        1.79      2.63 o
   3  -4  14        0.15       -1.58      2.88 o
   4  -4  14        0.00       -3.19      3.13 o
   5  -4  14       71.11       82.08      6.92 o
  -4  -3  14       41.19       44.77      6.32 o
  -3  -3  14       27.36       27.66      5.17 o
  -2  -3  14      120.47      111.36      8.23 o
  -1  -3  14       45.32       41.12      6.80 o
   0  -3  14        8.67        8.16      3.09 o
   1  -3  14        9.57        4.46      2.81 o
   2  -3  14        6.25        1.53      2.56 o
   3  -3  14       10.13        0.19      3.02 o
   4  -3  14        9.17        9.23      3.59 o
   5  -3  14        0.00        0.25      3.21 o
   6  -3  14       15.59       14.81      4.08 o
  -4  -2  14       66.74       76.94      7.46 o
  -3  -2  14       14.21       12.21      5.84 o
  -2  -2  14       90.95       85.46      7.29 o
  -1  -2  14       11.28       11.13      3.79 o
   0  -2  14        8.38        2.70      2.76 o
   1  -2  14        0.02       -2.12      2.38 o
   2  -2  14        6.92        7.72      2.90 o
   3  -2  14        6.37        1.68      2.86 o
   4  -2  14       54.74       37.99      4.57 o
   5  -2  14        0.18       -3.27      2.66 o
   6  -2  14        1.03       -3.95      3.17 o
  -5  -1  14       14.30       11.57      4.89 o
  -4  -1  14       43.34       56.03      6.68 o
  -3  -1  14      122.57      142.31      9.37 o
  -2  -1  14      144.50      116.15      8.25 o
  -1  -1  14       66.69       75.54      5.66 o
   0  -1  14      151.95      144.87      7.30 o
   1  -1  14       65.25       48.71      4.39 o
   2  -1  14        3.57       -0.67      2.23 o
   3  -1  14       33.85       32.00      4.28 o
   4  -1  14        8.20       -0.24      2.75 o
   5  -1  14        4.36       12.31      3.41 o
   6  -1  14       19.43       20.20      3.99 o
  -5   0  14       17.10       21.87      5.42 o
  -4   0  14        0.81       -5.31      3.54 o
  -3   0  14        8.64       11.74      4.08 o
  -2   0  14       87.15       94.07     11.68 o
  -1   0  14       13.17        9.61      3.21 o
   0   0  14       30.37       31.35      3.92 o
   1   0  14        1.47       -2.22      2.29 o
   2   0  14        7.40        5.77      2.44 o
   3   0  14        7.57        3.23      2.45 o
   4   0  14        4.42        0.48      3.69 o
   5   0  14        9.22        8.99      3.04 o
   6   0  14       55.69       38.95      4.25 o
   7   0  14        0.97       -1.54      4.20 o
  -5   1  14        2.30        2.60      4.34 o
  -4   1  14       26.86       20.17     12.59 o
  -3   1  14       67.86       60.02      9.95 o
  -2   1  14       85.06       84.62      7.19 o
  -1   1  14      262.06      257.70      8.87 o
   0   1  14      232.23      209.15      8.94 o
   1   1  14      113.20      131.74      5.89 o
   2   1  14       88.77       83.71      4.60 o
   3   1  14       51.34       41.34      3.77 o
   4   1  14        8.11        4.91      2.46 o
   5   1  14       15.41       13.31      3.70 o
   6   1  14        4.43        7.86      2.57 o
   7   1  14        7.37        6.30      3.41 o
  -5   2  14       16.58       27.60      5.67 o
  -4   2  14        5.83        6.76      4.06 o
  -3   2  14        6.21        6.60      3.71 o
  -2   2  14       20.62       27.18      4.77 o
  -1   2  14        1.69       -2.56      2.67 o
   0   2  14        3.90        2.17      2.45 o
   1   2  14        0.05       -1.99      2.05 o
   2   2  14       12.87       17.91      3.58 o
   3   2  14       45.69       57.04      3.66 o
   4   2  14        6.65        0.88      2.33 o
   5   2  14       22.76       26.13      3.29 o
   6   2  14       25.97       28.29      3.96 o
   7   2  14        2.01        4.94      3.39 o
  -4   3  14        0.02        0.89      3.76 o
  -3   3  14        1.05       -4.57      3.04 o
  -2   3  14       60.69       76.35      6.74 o
  -1   3  14      245.14      258.82     13.50 o
   0   3  14       46.90       47.04      4.49 o
   1   3  14      276.02      280.68      7.86 o
   2   3  14      124.72      103.99      5.12 o
   3   3  14      107.04      113.51      4.92 o
   4   3  14       16.52       13.04      2.88 o
   5   3  14       23.26       21.78      3.03 o
   6   3  14        7.21        7.08      2.56 o
   7   3  14        2.57        2.90      2.53 o
  -4   4  14        8.09       11.68      4.54 o
  -3   4  14       28.24       22.29      4.85 o
  -2   4  14        2.75        1.30      3.32 o
  -1   4  14       10.31       15.13      4.01 o
   0   4  14       59.76       63.01      6.00 o
   1   4  14       18.00       13.08      2.81 o
   2   4  14       88.51       90.84      4.88 o
   3   4  14       11.27       10.85      2.46 o
   4   4  14       93.96       96.89      5.40 o
   5   4  14       60.31       62.21      4.39 o
   6   4  14        7.64        2.42      2.44 o
   7   4  14       19.85       24.30      4.78 o
  -4   5  14       10.44        7.47      4.34 o
  -3   5  14       63.52       66.89     12.72 o
  -2   5  14        1.71        1.15      3.32 o
  -1   5  14        0.01        0.13      4.66 o
   0   5  14       74.15       81.68      5.78 o
   1   5  14      373.07      379.89      9.50 o
   2   5  14       11.27        8.58      2.53 o
   3   5  14      149.80      151.37      5.81 o
   4   5  14       23.27       19.31      3.24 o
   5   5  14       46.54       41.06      3.97 o
   6   5  14        1.83       -0.90      2.38 o
   7   5  14        3.81        7.37      3.47 o
  -4   6  14        1.15       -0.62      3.95 o
  -3   6  14       11.94       15.36      4.73 o
  -2   6  14       34.20       33.37      4.55 o
  -1   6  14       15.23        8.49      3.93 o
   0   6  14        1.56        0.61      2.63 o
   1   6  14       47.45       49.75      4.68 o
   2   6  14       56.59       56.60      4.19 o
   3   6  14       54.99       62.35      4.10 o
   4   6  14      168.67      184.91      7.59 o
   5   6  14        8.37       10.66      3.03 o
   6   6  14       73.45       76.29      5.52 o
   7   6  14       22.28       25.55      3.85 o
  -3   7  14        1.27        4.72      3.86 o
  -2   7  14       10.82       14.10      5.19 o
  -1   7  14       54.34       53.20      7.01 o
   0   7  14       16.57        6.22      3.39 o
   1   7  14        1.91        5.94      2.87 o
   2   7  14       24.96       29.20      3.44 o
   3   7  14      181.61      187.21      8.27 o
   4   7  14        2.56        3.90      2.84 o
   5   7  14       34.39       42.02      6.59 o
   6   7  14        3.37        0.18      2.70 o
   7   7  14        9.37        6.76      3.35 o
  -3   8  14       40.22       52.56      6.68 o
  -2   8  14        7.54        3.56      3.93 o
  -1   8  14       15.45       19.56      4.60 o
   0   8  14       76.50       80.45      7.02 o
   1   8  14        0.01        3.08      3.07 o
   2   8  14        3.48        0.91      2.76 o
   3   8  14       42.90       51.68      4.89 o
   4   8  14       36.93       37.65      5.14 o
   5   8  14       28.44       24.02      3.85 o
   6   8  14       85.92       83.75      5.70 o
  -2   9  14       12.90       17.55      4.92 o
  -1   9  14        1.35        4.37      3.73 o
   0   9  14        2.79       -1.41      3.14 o
   1   9  14       11.77       14.51      4.03 o
   2   9  14       18.87       17.12      3.53 o
   3   9  14        7.46        9.84      3.69 o
   4   9  14        0.58        3.04      3.09 o
   5   9  14       34.46       37.66      4.70 o
   6   9  14        0.31       -1.44      3.61 o
  -2  10  14        1.33        5.87      4.54 o
  -1  10  14       59.71       61.19      6.95 o
   0  10  14       12.70        8.05      4.16 o
   1  10  14       14.92       13.16      4.24 o
   2  10  14       78.43       76.81      7.11 o
   3  10  14        3.61        5.32      3.60 o
   4  10  14        0.92       -2.58      3.46 o
   5  10  14       18.21       25.30      5.71 o
  -1  11  14        0.05       -0.27      3.93 o
   0  11  14        4.28        9.66      4.68 o
   1  11  14        0.11        0.52      3.89 o
   2  11  14        0.48        4.25      3.76 o
   3  11  14        0.21       -0.08      3.58 o
   4  11  14        6.54        9.97      4.35 o
   5  11  14        4.96        3.27      8.21 o
   1  12  14       36.05       36.34      6.05 o
   2  12  14        5.83        3.21      7.24 o
   3  12  14        8.52       10.90      5.70 o
  -1  -7  15       10.24       15.65      5.59 o
   0  -7  15       13.35       15.02      4.71 o
   1  -7  15        6.63        1.17      4.38 o
   2  -7  15       29.99       31.56      6.85 o
  -2  -6  15        1.20        1.13      3.96 o
  -1  -6  15        0.28       -3.83      3.61 o
   0  -6  15       44.89       39.38      5.93 o
   1  -6  15       17.27       17.97      4.72 o
   2  -6  15        4.89       -0.52      4.52 o
   3  -6  15        9.54        6.63      4.47 o
  -3  -5  15        0.48        5.25      5.50 o
  -2  -5  15        4.00        4.25      4.15 o
  -1  -5  15       17.49       23.42      5.08 o
   0  -5  15        2.42        0.90      3.69 o
   1  -5  15       42.05       47.68      5.75 o
   2  -5  15       23.88       27.76      6.41 o
   3  -5  15        7.67        3.54      4.01 o
   4  -5  15       18.36       15.87      7.67 o
  -3  -4  15       61.75       65.67      7.97 o
  -2  -4  15       37.02       30.76      5.51 o
  -1  -4  15       21.91       29.92      6.85 o
   0  -4  15       13.56       16.03      4.44 o
   1  -4  15        0.04       -2.28      3.15 o
   2  -4  15      111.50      114.18      8.20 o
   3  -4  15       22.02       15.96      4.28 o
   4  -4  15        2.30       -0.95      3.51 o
   5  -4  15        9.64       10.27      4.36 o
  -4  -3  15        4.61        5.81      4.40 o
  -3  -3  15        0.65        0.23      3.94 o
  -2  -3  15        0.60        0.09      3.58 o
  -1  -3  15        0.01        1.32      3.27 o
   0  -3  15       10.55        8.28      6.96 o
   1  -3  15       18.13       20.28      4.29 o
   2  -3  15        0.83       -3.45      2.50 o
   3  -3  15       63.64       63.90      6.16 o
   4  -3  15       13.34       10.04      3.88 o
   5  -3  15        5.66        2.89      3.78 o
  -4  -2  15        6.15        5.81      4.29 o
  -3  -2  15       82.15       88.32      7.87 o
  -2  -2  15       11.04       10.00      4.28 o
  -1  -2  15      242.29      264.54     11.01 o
   0  -2  15       59.90       61.83      5.25 o
   1  -2  15       17.59       27.74      3.91 o
   2  -2  15       37.87       56.76      6.77 o
   3  -2  15        2.50        2.94      3.09 o
   4  -2  15      100.58      111.01      7.47 o
   5  -2  15       15.50       14.26      3.92 o
  -4  -1  15        6.39        4.89      4.30 o
  -3  -1  15       11.54        8.16      4.33 o
  -2  -1  15        1.77        0.92      4.34 o
  -1  -1  15        7.43        9.42      3.88 o
   0  -1  15        3.67        3.54      2.84 o
   1  -1  15        0.41        0.73      2.50 o
   2  -1  15        2.20        0.06      2.69 o
   3  -1  15        0.67        2.62      3.02 o
   4  -1  15        0.78        3.75      2.98 o
   5  -1  15       30.93       30.16      4.36 o
   6  -1  15        1.41        3.80      3.51 o
  -4   0  15       24.52       20.28      7.31 o
  -3   0  15       10.47       12.37      4.92 o
  -2   0  15       42.10       51.06      6.21 o
  -1   0  15      209.50      200.33     10.66 o
   0   0  15       74.66       69.11      5.39 o
   1   0  15      425.51      446.39     11.72 o
   2   0  15       51.05       37.15      3.97 o
   3   0  15        8.72        6.88      3.21 o
   4   0  15       46.39       58.07      7.75 o
   5   0  15        9.44        8.97      3.36 o
   6   0  15       35.83       44.60      4.73 o
  -4   1  15        0.15       -4.95      3.61 o
  -3   1  15        1.06       -3.10      3.53 o
  -2   1  15        2.54        0.06      3.39 o
  -1   1  15        2.28        0.38      3.21 o
   0   1  15        1.73       -2.23      2.54 o
   1   1  15        5.99        6.52      2.64 o
   2   1  15        4.38        6.82      2.45 o
   3   1  15        0.48       -1.32      2.47 o
   4   1  15        0.18       -1.72      2.32 o
   5   1  15        1.91        0.45      2.55 o
   6   1  15        3.49        4.85      3.12 o
  -4   2  15       10.42        9.65      6.68 o
  -3   2  15       86.41       94.91     15.58 o
  -2   2  15       73.80       68.35      9.99 o
  -1   2  15       19.01       19.29      4.30 o
   0   2  15       72.54       66.45      6.08 o
   1   2  15      243.11      235.18      7.65 o
   2   2  15      100.72      100.30      5.63 o
   3   2  15      253.30      264.07     13.96 o
   4   2  15       37.50       32.57      3.84 o
   5   2  15        3.16        0.66      2.41 o
   6   2  15       17.13       25.19      3.36 o
  -4   3  15        3.77        1.17      4.32 o
  -3   3  15       13.72        7.52      4.18 o
  -2   3  15        7.93        0.34      3.53 o
  -1   3  15        4.09        2.72      3.35 o
   0   3  15        0.34       -3.16      2.50 o
   1   3  15       10.29       10.34      2.80 o
   2   3  15       17.87       18.61      3.06 o
   3   3  15        0.30       -2.50      4.24 o
   4   3  15        0.11        1.40      2.52 o
   5   3  15        3.50        2.47      2.52 o
   6   3  15        0.20        1.02      2.52 o
  -4   4  15       10.99       11.74      5.14 o
  -3   4  15        6.97        6.61      4.17 o
  -2   4  15       30.79       22.53      6.04 o
  -1   4  15       95.97      111.29      8.11 o
   0   4  15      114.42       98.47      7.71 o
   1   4  15        5.10        4.67      2.80 o
   2   4  15       48.11       49.88      4.01 o
   3   4  15      162.08      158.75      9.30 o
   4   4  15       29.64       28.42      3.80 o
   5   4  15       45.03       43.04      4.09 o
   6   4  15       13.52       13.13      3.06 o
   7   4  15        0.07        0.71      2.87 o
  -3   5  15        5.45        7.07      4.09 o
  -2   5  15       18.98       29.30      5.05 o
  -1   5  15       28.19       17.29      4.38 o
   0   5  15       34.69       33.62      4.45 o
   1   5  15       49.51       48.19      4.62 o
   2   5  15        7.12        3.36      2.39 o
   3   5  15       45.16       48.38      4.57 o
   4   5  15       35.42       38.82      4.16 o
   5   5  15        2.65        4.73      3.01 o
   6   5  15        6.28        7.27      2.90 o
  -3   6  15       16.14       18.40      5.13 o
  -2   6  15       18.54       13.80      4.39 o
  -1   6  15       13.33       10.71      3.97 o
   0   6  15       46.84       50.28      6.24 o
   1   6  15       27.60       34.96      4.18 o
   2   6  15       77.48       77.99      4.89 o
   3   6  15        1.39        1.40      2.76 o
   4   6  15       16.64       18.10      3.58 o
   5   6  15       63.58       53.53      4.96 o
   6   6  15        1.80        0.70      2.77 o
  -3   7  15       13.16       15.14      4.99 o
  -2   7  15       47.27       44.91      7.19 o
  -1   7  15       34.98       40.14      5.81 o
   0   7  15       28.12       27.97      4.73 o
   1   7  15       28.64       28.60      4.14 o
   2   7  15       43.68       48.17      4.78 o
   3   7  15       80.37       86.92      6.01 o
   4   7  15        7.02        9.37      3.29 o
   5   7  15       30.67       32.10      4.04 o
   6   7  15       17.77       17.57      3.59 o
  -2   8  15        9.33       14.60      6.00 o
  -1   8  15       18.48       25.27      5.14 o
   0   8  15       13.82       12.16      5.03 o
   1   8  15        7.18       11.52      3.98 o
   2   8  15       24.32       25.24      4.71 o
   3   8  15        0.06       -0.28      3.26 o
   4   8  15       16.58       19.66      3.75 o
   5   8  15        6.29        6.03      3.27 o
   6   8  15        1.87        3.75      3.07 o
  -1   9  15       34.49       45.96      6.30 o
   0   9  15       52.43       52.55      6.51 o
   1   9  15       42.02       54.52      6.22 o
   2   9  15       13.78       16.32      3.79 o
   3   9  15       15.00       11.87      6.75 o
   4   9  15       17.22       27.87      4.81 o
   5   9  15       43.00       55.19      5.17 o
  -1  10  15        0.64       -4.40      3.83 o
   0  10  15        0.67       -0.73      3.91 o
   1  10  15       10.71       10.79      4.52 o
   2  10  15        1.09        2.42      4.31 o
   3  10  15        0.23        2.45      3.79 o
   4  10  15        4.12        0.11      3.61 o
   5  10  15        3.01        0.45      3.73 o
   1  11  15       40.96       46.20      6.43 o
   2  11  15       21.81       27.04      6.79 o
   3  11  15       20.13       24.26      5.09 o
   4  11  15        3.83        1.79      4.07 o
   0  -6  16       14.84       14.48      4.72 o
   1  -6  16        0.78       -4.15      4.26 o
  -1  -5  16        8.88       18.38      5.11 o
   0  -5  16        7.20        8.44      4.39 o
   1  -5  16        4.89        6.55      4.08 o
   2  -5  16        1.07        4.00      9.11 o
   3  -5  16       12.17       -0.80      6.14 o
  -2  -4  16        1.52        1.31      4.08 o
  -1  -4  16        1.47        0.68      3.54 o
   0  -4  16       17.11       24.88      5.04 o
   1  -4  16        0.17        3.22      3.65 o
   2  -4  16        8.80       10.60      4.38 o
   3  -4  16        0.90        2.20      3.69 o
   4  -4  16        8.19        2.87      3.87 o
  -3  -3  16       37.89       40.78      6.24 o
  -2  -3  16        0.05       -2.87      3.51 o
  -1  -3  16        5.23       -3.37      3.31 o
   0  -3  16       22.29       25.19      5.04 o
   1  -3  16       32.25       31.72      4.37 o
   2  -3  16        5.17        2.36      3.38 o
   3  -3  16       17.44       26.34      4.86 o
   4  -3  16        4.58        3.23      3.77 o
  -3  -2  16       14.01       15.26      6.81 o
  -2  -2  16        4.39        1.86      3.83 o
  -1  -2  16       22.58       22.39      4.98 o
   0  -2  16        0.53       -2.68      3.02 o
   1  -2  16        1.55        7.47      3.14 o
   2  -2  16        5.93        8.47      3.66 o
   3  -2  16        1.38       -2.10      3.13 o
   4  -2  16        1.08        1.61      3.34 o
   5  -2  16        0.03       -2.21      4.14 o
  -3  -1  16       26.36       30.50      5.59 o
  -2  -1  16       46.38       52.88      6.56 o
  -1  -1  16       63.04       61.26      6.54 o
   0  -1  16       10.63       12.15      4.04 o
   1  -1  16        2.78        0.08      2.77 o
   2  -1  16       57.24       64.26      5.04 o
   3  -1  16       37.22       47.65      5.40 o
   4  -1  16        0.56       -1.83      2.84 o
   5  -1  16       14.54       17.81      3.98 o
  -3   0  16        0.29       -2.91      3.77 o
  -2   0  16        1.53       -4.41      3.40 o
  -1   0  16        1.80        3.37      3.47 o
   0   0  16        0.45       -0.63      3.24 o
   1   0  16        1.91       -0.46      2.57 o
   2   0  16        0.11       -0.22      2.50 o
   3   0  16        1.79        1.92      2.90 o
   4   0  16        0.41        2.00      3.07 o
   5   0  16        6.64        5.88      3.33 o
  -3   1  16       15.64       21.63      5.10 o
  -2   1  16        0.04       -2.29      3.95 o
  -1   1  16       70.08       66.33      6.85 o
   0   1  16      139.63      141.07     11.42 o
   1   1  16       35.44       36.16      4.17 o
   2   1  16       37.09       45.53      4.36 o
   3   1  16        0.58        0.02      2.57 o
   4   1  16       59.11       72.87      7.74 o
   5   1  16       17.53       17.21      3.46 o
   6   1  16        0.00        2.53      3.45 o
  -3   2  16        2.91       -2.03      3.55 o
  -2   2  16        0.29        0.28      3.63 o
  -1   2  16        5.73        5.48      3.71 o
   0   2  16       17.05       19.73      4.91 o
   1   2  16        7.30        6.92      4.03 o
   2   2  16        5.74        3.43      2.46 o
   3   2  16        8.85       10.61      3.12 o
   4   2  16        0.03       -2.20      2.32 o
   5   2  16        1.54       -0.10      2.61 o
   6   2  16        3.39        4.90      2.83 o
  -3   3  16        0.80        0.02      3.55 o
  -2   3  16       29.44       26.51      5.19 o
  -1   3  16       30.37       29.11      6.99 o
   0   3  16        9.99        5.71      4.43 o
   1   3  16       85.58       91.79      6.12 o
   2   3  16      138.47      152.10     12.23 o
   3   3  16       11.02        9.65      3.10 o
   4   3  16       34.76       42.22      4.30 o
   5   3  16        0.73        1.46      2.59 o
   6   3  16       28.61       32.22      3.93 o
  -3   4  16       11.65       14.60      4.54 o
  -2   4  16        0.04        2.73      3.67 o
  -1   4  16        0.33       -1.97      3.07 o
   0   4  16        6.12        1.66      3.41 o
   1   4  16        3.72        2.26      2.87 o
   2   4  16       18.14       29.75      3.80 o
   3   4  16       25.45       31.18      4.80 o
   4   4  16        9.00        9.52      3.11 o
   5   4  16       13.38       17.66      3.63 o
   6   4  16        0.10       -2.02      2.69 o
  -3   5  16        8.94        8.37      4.55 o
  -2   5  16       33.55       32.24      5.45 o
  -1   5  16        4.46        5.22      3.83 o
   0   5  16       13.89       14.75      4.14 o
   1   5  16       16.72        8.46      3.24 o
   2   5  16       19.91       21.25      3.51 o
   3   5  16       30.00       29.08      4.44 o
   4   5  16       36.68       38.38      5.88 o
   5   5  16        3.57        0.50      2.78 o
   6   5  16        7.88        7.44      3.02 o
  -2   6  16       17.18       13.97      4.71 o
  -1   6  16       41.77       43.25      5.97 o
   0   6  16        6.79        7.34      3.73 o
   1   6  16       12.02       10.91      3.49 o
   2   6  16       43.83       48.52      4.87 o
   3   6  16        0.39       -2.01      2.78 o
   4   6  16        9.89       11.82      3.17 o
   5   6  16       23.99       26.00      5.96 o
   6   6  16        2.23        2.75      3.31 o
  -2   7  16        3.88       -0.77      3.76 o
  -1   7  16        6.34        5.80      4.21 o
   0   7  16       18.74       21.11      6.88 o
   1   7  16        6.72        5.25      5.11 o
   2   7  16        0.09        0.22      2.68 o
   3   7  16        3.06        7.88      3.69 o
   4   7  16        5.79        3.63      3.04 o
   5   7  16        1.46        1.59      3.12 o
  -1   8  16        5.11        4.51      3.99 o
   0   8  16       30.55       32.10      5.46 o
   1   8  16       45.92       62.59      6.53 o
   2   8  16       10.18       12.35      4.20 o
   3   8  16       15.76       13.76      4.33 o
   4   8  16       48.76       51.80      5.95 o
   5   8  16        2.97        1.15      3.18 o
  -1   9  16        4.58       10.04      4.71 o
   0   9  16        2.03        3.53      4.03 o
   1   9  16        1.63        9.03      7.15 o
   2   9  16        1.68        1.39      4.38 o
   3   9  16        0.95        1.62      3.74 o
   4   9  16        1.55       -3.14      3.32 o
   5   9  16        0.00        1.84      3.63 o
   1  10  16        3.35       -0.75      4.14 o
   2  10  16       24.77       32.53      7.23 o
   3  10  16       17.18       18.28      4.79 o
   4  10  16        4.40       -1.14      3.72 o
  -1  -4  17        1.22        2.67      3.98 o
   0  -4  17       12.72       11.94      5.32 o
   1  -4  17       26.50       35.81      7.19 o
   2  -4  17        7.44        1.10      4.81 o
  -1  -3  17        4.88        6.17      5.75 o
   0  -3  17        0.01        0.57      3.71 o
   1  -3  17        3.89        4.32      3.83 o
   2  -3  17        5.89        7.46      4.12 o
   3  -3  17        1.03        4.88      5.08 o
  -2  -2  17        2.07        7.80      4.43 o
  -1  -2  17       15.18        5.40      7.50 o
   0  -2  17        0.41        1.02      3.66 o
   1  -2  17        1.60       -2.58      3.21 o
   2  -2  17       34.50       35.50      5.24 o
   3  -2  17       46.60       49.54      8.62 o
   4  -2  17        8.31       19.90      4.57 o
  -2  -1  17        2.02       11.21      4.57 o
  -1  -1  17        1.01        2.60      3.56 o
   0  -1  17        2.78        9.80      3.85 o
   1  -1  17        2.30        1.85      3.24 o
   2  -1  17        0.00        2.18      3.44 o
   3  -1  17        0.52       -1.09      3.10 o
   4  -1  17        2.84        3.42      3.41 o
  -2   0  17        4.56       15.07      4.71 o
  -1   0  17       49.02       52.64      6.34 o
   0   0  17        2.04        1.05      3.20 o
   1   0  17       27.11       24.32      3.95 o
   2   0  17        1.80        4.70      3.40 o
   3   0  17        0.58        3.18      3.27 o
   4   0  17       23.53       23.15      4.43 o
   5   0  17       20.25       22.26      5.38 o
  -2   1  17        0.71        1.54      3.94 o
  -1   1  17        1.30       -2.43      3.27 o
   0   1  17        1.59        8.29      3.85 o
   1   1  17        0.06       -1.76      2.91 o
   2   1  17        2.64        0.03      3.84 o
   3   1  17        1.75       -2.96      3.26 o
   4   1  17        0.02        3.61      3.44 o
   5   1  17        0.18       -4.25      2.84 o
  -2   2  17        5.48        5.04      3.96 o
  -1   2  17       11.96        9.94      7.23 o
   0   2  17        2.26       -0.12      3.21 o
   1   2  17       83.61      103.07      7.65 o
   2   2  17        0.00       -2.02      3.17 o
   3   2  17       17.47       12.96      3.89 o
   4   2  17        0.36        0.30      3.33 o
   5   2  17        0.02        1.40      2.85 o
  -2   3  17        2.69        0.91      4.67 o
  -1   3  17        0.72        5.05      3.72 o
   0   3  17        5.88        4.82      3.65 o
   1   3  17        1.60        3.22      3.08 o
   2   3  17       16.34       28.05      5.01 o
   3   3  17        0.76       -1.82      3.07 o
   4   3  17       23.74       27.98      4.60 o
   5   3  17        7.14        8.90      3.23 o
  -2   4  17        0.92        3.03      4.27 o
  -1   4  17       13.21       13.89      4.42 o
   0   4  17        5.41       10.40      4.11 o
   1   4  17       21.27       15.71      3.70 o
   2   4  17        0.01       -3.03      3.17 o
   3   4  17       43.24       48.42      5.74 o
   4   4  17        0.11       -1.70      2.77 o
   5   4  17        3.99        4.26      3.40 o
  -2   5  17        2.74        2.42      4.12 o
  -1   5  17        0.67        0.36      4.60 o
   0   5  17       16.26       20.00      4.66 o
   1   5  17        7.75        8.59      3.87 o
   2   5  17        8.24        2.45      3.45 o
   3   5  17        4.35       10.98      3.93 o
   4   5  17       16.06       22.97      5.20 o
   5   5  17        0.04       -3.22      2.69 o
  -1   6  17       12.93        5.05      5.16 o
   0   6  17        0.00       -1.01      3.47 o
   1   6  17       13.90       11.23      4.00 o
   2   6  17        0.24       -0.08      3.50 o
   3   6  17        9.36       10.31      3.96 o
   4   6  17        0.77        0.63      3.32 o
   5   6  17        3.38        6.07      3.12 o
  -1   7  17       15.23       16.16      4.91 o
   0   7  17       12.16       15.11      4.47 o
   1   7  17        0.94       -1.67      3.41 o
   2   7  17       14.50       17.78      4.68 o
   3   7  17       10.18        8.09      3.92 o
   4   7  17        5.62        1.90      4.27 o
   5   7  17        1.49        3.96      3.23 o
   0   8  17        0.44        4.19      4.62 o
   1   8  17        0.22        2.86      3.69 o
   2   8  17        0.80       -1.67      4.33 o
   3   8  17        3.28        1.53      5.81 o
   4   8  17        2.46       -2.44      3.46 o
   1   9  17       13.42       13.89      5.03 o
   2   9  17       17.40       17.92      5.94 o
   3   9  17        5.53        5.37      4.26 o
   0  -2  18        0.84        5.19      4.44 o
   1  -2  18        0.20        1.55      4.94 o
   2  -2  18        0.52        6.56      4.75 o
  -1  -1  18        1.13       -1.55      3.61 o
   0  -1  18       86.32       77.21      7.56 o
   1  -1  18       49.80       43.65      7.50 o
   2  -1  18        3.57        4.86      3.91 o
   3  -1  18       48.99       57.19      6.28 o
  -1   0  18        4.41        0.97      3.80 o
   0   0  18        0.95       -2.85      3.33 o
   1   0  18        8.83        8.14      5.13 o
   2   0  18        1.42        4.45      3.56 o
   3   0  18        0.10        3.27      3.55 o
   4   0  18        0.15       -2.20      3.29 o
  -1   1  18       18.70       18.03      6.39 o
   0   1  18       12.27       13.26      6.29 o
   1   1  18        0.03       -0.66      3.42 o
   2   1  18      133.42      139.10     11.12 o
   3   1  18       58.28       59.84      6.27 o
   4   1  18        6.23        5.50      3.66 o
  -1   2  18        0.14       -1.73      3.92 o
   0   2  18        0.87        1.77      4.17 o
   1   2  18        0.42       -2.39      3.17 o
   2   2  18        0.06        9.22      3.99 o
   3   2  18       21.10       22.32      4.88 o
   4   2  18        0.91        0.64      4.67 o
  -1   3  18       22.44       37.10      6.55 o
   0   3  18        8.54       10.24      4.51 o
   1   3  18        6.31       14.31      4.33 o
   2   3  18        3.43       -0.01      4.27 o
   3   3  18        1.61       -0.17      3.46 o
   4   3  18       82.12       81.24      6.98 o
  -1   4  18       22.28       26.41      5.59 o
   0   4  18       23.08       26.62      5.88 o
   1   4  18        4.81        1.03      3.38 o
   2   4  18        2.96        5.28      3.77 o
   3   4  18       15.55       13.85      4.45 o
   4   4  18        2.23       -0.25      7.12 o
  -1   5  18        0.89        1.55      4.02 o
   0   5  18        9.28        9.68      4.29 o
   1   5  18       15.25        8.19      4.06 o
   2   5  18        6.80        1.51      3.55 o
   3   5  18        0.00       11.36      6.67 o
   4   5  18        0.27        1.27      3.42 o
   0   6  18        0.05       -2.89      3.75 o
   1   6  18       23.82       33.73      7.07 o
   2   6  18       25.90       22.23      5.06 o
   3   6  18        5.32        6.90      3.96 o
   4   6  18        3.24        3.39      3.71 o
   1   7  18        0.17        8.23      5.36 o
   2   7  18        7.80        6.31      5.01 o
   3   7  18        0.93        4.70      4.76 o
   1   1  19        7.70       14.00      8.07 o
   2   1  19       10.70       14.57      5.70 o
   1   2  19       48.49       53.65      8.38 o
   2   2  19        9.40       25.33      6.35 o
   1   3  19        9.58        5.77      5.18 o
   2   3  19       24.34       21.68      6.18 o
   3   3  19        1.19        0.91      5.99 o
   1   4  19        4.08        7.10      5.31 o
   2   4  19       11.32        3.83      5.25 o
   2   5  19        6.37       13.47      6.04 o
 
